# Supplementary material for: 1-Methyltryptophan treatment ameliorates high-fat diet-induced depression in mice through reversing changes in perineuronal nets
Source: Transl Psychiatry. 2024 May 30;14:228. doi: 10.1038/s41398-024-02938-4 (PMC11139877; doi:10.1038/s41398-024-02938-4)
Supplement: Supplementary file 2 — Supplemental Table 1 [file 41398_2024_2938_MOESM2_ESM.xlsx]

## Sheet: HFD VS CD
Gene_ID	Symbol	description
ENSMUSG00000069830	Nlrp1a	NLR family, pyrin domain containing 1A
ENSMUSG00000086227	Gm11820	predicted gene 11820
ENSMUSG00000017723	Wfdc2	WAP four-disulfide core domain 2
ENSMUSG00000115550	---	---
ENSMUSG00000056174	Col8a2	collagen, type VIII, alpha 2
ENSMUSG00000097973	Gm4929	predicted gene 4929
ENSMUSG00000068323	Slc4a5	solute carrier family 4, sodium bicarbonate cotransporter, member 5
ENSMUSG00000113035	AC157822.3	---
MSTRG.12493	---	---
ENSMUSG00000086522	Gm4473	predicted gene 4473
ENSMUSG00000107676	Gm44178	predicted gene, 44178
ENSMUSG00000097237	Gm26519	predicted gene, 26519
ENSMUSG00000010651	Acaa1b	acetyl-Coenzyme A acyltransferase 1B
ENSMUSG00000118283	---	---
ENSMUSG00000105772	Gm42496	predicted gene 42496
ENSMUSG00000047497	Adamts12	a disintegrin-like and metallopeptidase (reprolysin type) with thrombospondin type 1 motif, 12
ENSMUSG00000057457	Phex	phosphate regulating endopeptidase homolog, X-linked
ENSMUSG00000085936	2610307P16Rik	RIKEN cDNA 2610307P16 gene
ENSMUSG00000037664	Cdkn1c	cyclin-dependent kinase inhibitor 1C (P57)
ENSMUSG00000062175	Tgif2	TGFB-induced factor homeobox 2
ENSMUSG00000099757	BE692007	expressed sequence BE692007
ENSMUSG00000072844	G530011O06Rik	RIKEN cDNA G530011O06 gene
ENSMUSG00000072849	Serpina1e	serine (or cysteine) peptidase inhibitor, clade A, member 1E
ENSMUSG00000109094	Gm44587	predicted gene 44587
ENSMUSG00000109097	Gm29683	predicted gene, 29683
ENSMUSG00000053161	Daw1	dynein assembly factor with WDR repeat domains 1
MSTRG.15936	---	---
ENSMUSG00000104301	Wdr49	WD repeat domain 49
ENSMUSG00000084989	Crocc2	ciliary rootlet coiled-coil, rootletin family member 2
ENSMUSG00000046886	Zfp474	zinc finger protein 474
ENSMUSG00000102276	2900069G24Rik	RIKEN cDNA 2900069G24 gene
ENSMUSG00000020140	Lgr5	leucine rich repeat containing G protein coupled receptor 5
ENSMUSG00000086831	Gm14280	predicted gene 14280
ENSMUSG00000097832	Gm26912	predicted gene, 26912
ENSMUSG00000110245	Gm20100	predicted gene, 20100
ENSMUSG00000021950	Anxa8	annexin A8
ENSMUSG00000031786	Drc7	dynein regulatory complex subunit 7
ENSMUSG00000039335	Spata16	spermatogenesis associated 16
MSTRG.13213	---	---
ENSMUSG00000024043	Arhgap28	Rho GTPase activating protein 28
ENSMUSG00000019982	Myb	myeloblastosis oncogene
ENSMUSG00000078922	Tgtp1	T cell specific GTPase 1
ENSMUSG00000039232	Stx11	syntaxin 11
ENSMUSG00000052295	8030423F21Rik	RIKEN cDNA 8030423F21 gene
ENSMUSG00000060878	Olfr1420	olfactory receptor 1420
ENSMUSG00000028463	Car9	carbonic anhydrase 9
ENSMUSG00000102564	Gm37035	predicted gene, 37035
ENSMUSG00000048416	Mlf1	myeloid leukemia factor 1
ENSMUSG00000027702	Lrrc34	leucine rich repeat containing 34
ENSMUSG00000096574	Gm2956	predicted gene 2956
ENSMUSG00000054146	Krt15	keratin 15
ENSMUSG00000110586	4930578M07Rik	RIKEN cDNA 4930578M07 gene
ENSMUSG00000025163	Cd7	CD7 antigen
ENSMUSG00000117586	---	---
ENSMUSG00000044938	Klhl31	kelch-like 31
ENSMUSG00000067338	Tuba3b	tubulin, alpha 3B
ENSMUSG00000051029	Serpinb1b	serine (or cysteine) peptidase inhibitor, clade B, member 1b
ENSMUSG00000056035	Cyp3a11	cytochrome P450, family 3, subfamily a, polypeptide 11
ENSMUSG00000061048	Cdh3	cadherin 3
ENSMUSG00000107318	Gm30003	predicted gene, 30003
ENSMUSG00000030708	Dnajb13	DnaJ heat shock protein family (Hsp40) member B13
ENSMUSG00000029074	Ttll10	tubulin tyrosine ligase-like family, member 10
ENSMUSG00000063975	Slco1a5	solute carrier organic anion transporter family, member 1a5
ENSMUSG00000020592	Sdc1	syndecan 1
ENSMUSG00000005268	Prlr	prolactin receptor
ENSMUSG00000081732	Gm15495	predicted gene 15495
ENSMUSG00000074650	Gm10735	predicted gene 10735
ENSMUSG00000105362	Gm43474	predicted gene 43474
ENSMUSG00000000730	Dnmt3l	DNA (cytosine-5-)-methyltransferase 3-like
ENSMUSG00000082008	Gm12390	predicted gene 12390
ENSMUSG00000041845	Rhod	ras homolog family member D
ENSMUSG00000110139	Gm45783	predicted gene 45783
ENSMUSG00000092541	Gm20537	predicted gene 20537
ENSMUSG00000030111	A2m	alpha-2-macroglobulin
ENSMUSG00000112276	AC117236.1	---
ENSMUSG00000055809	Dnaaf3	dynein, axonemal assembly factor 3
ENSMUSG00000094628	Gm3252	predicted gene 3252
ENSMUSG00000081677	Mdk-ps1	midkine pseudogene 1
ENSMUSG00000107163	Gm43496	predicted gene 43496
ENSMUSG00000097623	B230323A14Rik	RIKEN cDNA B230323A14 gene
ENSMUSG00000110086	Gm45623	predicted gene 45623
ENSMUSG00000103189	Gm37092	predicted gene, 37092
ENSMUSG00000112812	CT025600.2	---
ENSMUSG00000020374	Rasgef1c	RasGEF domain family, member 1C
ENSMUSG00000109776	Gm30400	predicted gene, 30400
ENSMUSG00000109771	Gm35315	predicted gene, 35315
MSTRG.2954	---	---
ENSMUSG00000022805	Maats1	MYCBP-associated, testis expressed 1
ENSMUSG00000104493	Gm19552	predicted gene, 19552
ENSMUSG00000081575	Gm12090	predicted gene 12090
ENSMUSG00000102372	A430050A11Rik	RIKEN cDNA A430050A11 gene
ENSMUSG00000085055	Gm15958	predicted gene 15958
ENSMUSG00000106090	Gm43704	predicted gene 43704
ENSMUSG00000096957	E230013L22Rik	RIKEN cDNA E230013L22 gene
ENSMUSG00000111692	AC163637.2	---
ENSMUSG00000074250	Gm10653	predicted gene 10653
ENSMUSG00000105520	Gm42837	predicted gene 42837
ENSMUSG00000012443	Kif11	kinesin family member 11
ENSMUSG00000068196	Col8a1	collagen, type VIII, alpha 1
ENSMUSG00000087630	Gm11513	predicted gene 11513
ENSMUSG00000073834	Mup11	major urinary protein 11
ENSMUSG00000089746	Gm3513	predicted gene 3513
ENSMUSG00000040950	Mgl2	macrophage galactose N-acetyl-galactosamine specific lectin 2
ENSMUSG00000069456	Rdh16	retinol dehydrogenase 16
ENSMUSG00000034467	Dynlrb2	dynein light chain roadblock-type 2
ENSMUSG00000085244	Spag17os	sperm associated antigen 17, opposite strand
ENSMUSG00000109885	Gm6842	predicted gene 6842
ENSMUSG00000115647	---	---
ENSMUSG00000029182	1700001C02Rik	RIKEN cDNA 1700001C02 gene
ENSMUSG00000035539	Ccdc180	coiled-coil domain containing 180
ENSMUSG00000085731	Gm16229	predicted gene 16229
ENSMUSG00000029843	Slc13a4	solute carrier family 13 (sodium/sulfate symporters), member 4
ENSMUSG00000023828	Slc22a3	solute carrier family 22 (organic cation transporter), member 3
ENSMUSG00000117224	---	---
ENSMUSG00000086630	Gm14397	predicted gene 14397
ENSMUSG00000001827	Folr1	folate receptor 1 (adult)
ENSMUSG00000097534	Gm16675	predicted gene, 16675
ENSMUSG00000093445	Lrch4	leucine-rich repeats and calponin homology (CH) domain containing 4
ENSMUSG00000090084	Srpx	sushi-repeat-containing protein
ENSMUSG00000021553	Slc28a3	solute carrier family 28 (sodium-coupled nucleoside transporter), member 3
ENSMUSG00000060586	H2-Eb1	histocompatibility 2, class II antigen E beta
ENSMUSG00000110394	Gm18991	predicted gene, 18991
ENSMUSG00000086145	Gm15479	predicted gene 15479
ENSMUSG00000076609	Igkc	immunoglobulin kappa constant
ENSMUSG00000110205	Gm33594	predicted gene, 33594
ENSMUSG00000037578	Pkd2l1	polycystic kidney disease 2-like 1
ENSMUSG00000105009	Gm42774	predicted gene 42774
ENSMUSG00000105006	Gm9484	predicted gene 9484
ENSMUSG00000032246	Calml4	calmodulin-like 4
ENSMUSG00000027750	Postn	periostin, osteoblast specific factor
ENSMUSG00000091345	Col6a5	collagen, type VI, alpha 5
ENSMUSG00000107263	Gm42471	predicted gene 42471
ENSMUSG00000118057	---	---
ENSMUSG00000037661	Gpr160	G protein-coupled receptor 160
ENSMUSG00000069792	Wfdc17	WAP four-disulfide core domain 17
ENSMUSG00000107875	Gm44696	predicted gene 44696
ENSMUSG00000038508	Gdf15	growth differentiation factor 15
ENSMUSG00000097221	1810049J17Rik	RIKEN cDNA 1810049J17 gene
ENSMUSG00000091680	Klhdc7b	kelch domain containing 7B
ENSMUSG00000101268	2010310C07Rik	RIKEN cDNA 2010310C07 gene
ENSMUSG00000099564	Gm28729	predicted gene 28729
ENSMUSG00000116885	---	---
ENSMUSG00000110170	St6galnac2	ST6 (alpha-N-acetyl-neuraminyl-2,3-beta-galactosyl-1,3)-N-acetylgalactosaminide alpha-2,6-sialyltransferase 2
ENSMUSG00000029718	Pcolce	procollagen C-endopeptidase enhancer protein
ENSMUSG00000028040	Efna4	ephrin A4
ENSMUSG00000013338	Fer1l4	fer-1-like 4 (C. elegans)
ENSMUSG00000025350	Rdh5	retinol dehydrogenase 5
ENSMUSG00000004655	Aqp1	aquaporin 1
ENSMUSG00000059854	Hydin	HYDIN, axonemal central pair apparatus protein
ENSMUSG00000112763	AC162376.3	---
ENSMUSG00000112760	AC172027.6	---
ENSMUSG00000056926	Tas2r113	taste receptor, type 2, member 113
MSTRG.16109	---	---
ENSMUSG00000037868	Egr2	early growth response 2
ENSMUSG00000030125	Lrrc23	leucine rich repeat containing 23
ENSMUSG00000104686	Gm42815	predicted gene 42815
ENSMUSG00000104971	9430087B13Rik	RIKEN cDNA 9430087B13 gene
MSTRG.508	---	---
ENSMUSG00000026875	Traf1	TNF receptor-associated factor 1
ENSMUSG00000026870	Cutal	cutA divalent cation tolerance homolog-like
ENSMUSG00000043168	4930426D05Rik	RIKEN cDNA 4930426D05 gene
ENSMUSG00000060550	H2-Q7	histocompatibility 2, Q region locus 7
ENSMUSG00000089806	Gm16570	predicted gene 16570
ENSMUSG00000032719	Sbspon	somatomedin B and thrombospondin, type 1 domain containing
ENSMUSG00000104411	Gm30340	predicted gene, 30340
ENSMUSG00000082351	Gm11260	predicted gene 11260
ENSMUSG00000050994	Adgb	androglobin
ENSMUSG00000041193	Pla2g5	phospholipase A2, group V
ENSMUSG00000112597	AC153974.2	---
ENSMUSG00000038903	Ccdc68	coiled-coil domain containing 68
ENSMUSG00000086629	2810403D21Rik	RIKEN cDNA 2810403D21 gene
ENSMUSG00000112622	AC122850.1	---
ENSMUSG00000087230	Mroh3	maestro heat-like repeat family member 3
ENSMUSG00000027656	Wisp2	WNT1 inducible signaling pathway protein 2
ENSMUSG00000089661	Mia	melanoma inhibitory activity
ENSMUSG00000053541	Gm4759	predicted gene 4759
ENSMUSG00000083257	Gm15568	predicted gene 15568
ENSMUSG00000053375	Atp6v1e2	ATPase, H+ transporting, lysosomal V1 subunit E2
ENSMUSG00000039676	Capsl	calcyphosine-like
ENSMUSG00000039672	Kcne2	potassium voltage-gated channel, Isk-related subfamily, gene 2
ENSMUSG00000112652	AC160411.2	---
ENSMUSG00000029026	Trp73	transformation related protein 73
ENSMUSG00000020542	Myocd	myocardin
MSTRG.1315	---	---
ENSMUSG00000073650	Catip	ciliogenesis associated TTC17 interacting protein
ENSMUSG00000048520	Fbxl13	F-box and leucine-rich repeat protein 13
ENSMUSG00000085336	Gm11732	predicted gene 11732
MSTRG.13351	---	---
MSTRG.4061	---	---
ENSMUSG00000036972	Zic4	zinc finger protein of the cerebellum 4
ENSMUSG00000052273	Dnah3	dynein, axonemal, heavy chain 3
ENSMUSG00000077563	Snora68	small nucleolar RNA, H/ACA box 68
ENSMUSG00000078838	Gm17382	predicted gene, 17382
ENSMUSG00000090326	Dthd1	death domain containing 1
ENSMUSG00000115579	---	---
ENSMUSG00000113808	AC164164.3	---
ENSMUSG00000001604	Tcea3	transcription elongation factor A (SII), 3
ENSMUSG00000105389	BB187690	expressed sequence BB187690
ENSMUSG00000100954	Gm10138	predicted gene 10138
ENSMUSG00000026525	Opn3	opsin 3
ENSMUSG00000097983	Gm26971	predicted gene, 26971
ENSMUSG00000107215	Gm43197	predicted gene 43197
ENSMUSG00000041323	Ak7	adenylate kinase 7
ENSMUSG00000014782	Plekhg4	pleckstrin homology domain containing, family G (with RhoGef domain) member 4
ENSMUSG00000022033	Pbk	PDZ binding kinase
ENSMUSG00000022032	Scara5	scavenger receptor class A, member 5
ENSMUSG00000085823	Gm13012	predicted gene 13012
ENSMUSG00000070473	Cldn3	claudin 3
ENSMUSG00000037440	Vnn1	vanin 1
ENSMUSG00000026051	1500015O10Rik	RIKEN cDNA 1500015O10 gene
ENSMUSG00000105797	Gm5149	predicted gene 5149
ENSMUSG00000114202	AC129975.1	---
ENSMUSG00000032401	Lctl	lactase-like
ENSMUSG00000044177	Wfikkn2	WAP, follistatin/kazal, immunoglobulin, kunitz and netrin domain containing 2
ENSMUSG00000055109	Gm15155	predicted gene 15155
ENSMUSG00000051136	Ghsr	growth hormone secretagogue receptor
ENSMUSG00000022431	Ribc2	RIB43A domain with coiled-coils 2
ENSMUSG00000100071	Gm28707	predicted gene 28707
ENSMUSG00000115806	---	---
ENSMUSG00000028125	Abca4	ATP-binding cassette, sub-family A (ABC1), member 4
ENSMUSG00000073752	Gm10570	predicted gene 10570
ENSMUSG00000105053	Gm43064	predicted gene 43064
ENSMUSG00000032232	Cgnl1	cingulin-like 1
ENSMUSG00000000263	Glra1	glycine receptor, alpha 1 subunit
ENSMUSG00000051367	Six1	sine oculis-related homeobox 1
ENSMUSG00000066720	Cldn9	claudin 9
ENSMUSG00000084149	Gm12944	predicted gene 12944
ENSMUSG00000084144	Gm12516	predicted gene 12516
ENSMUSG00000029155	Spata18	spermatogenesis associated 18
ENSMUSG00000029154	Cwh43	cell wall biogenesis 43 C-terminal homolog
ENSMUSG00000105699	Gm43703	predicted gene 43703
ENSMUSG00000069170	Adgrv1	adhesion G protein-coupled receptor V1
ENSMUSG00000031506	Ptpn7	protein tyrosine phosphatase, non-receptor type 7
ENSMUSG00000107280	Gm9495	predicted gene 9495
ENSMUSG00000079243	Xirp1	xin actin-binding repeat containing 1
MSTRG.16432	---	---
ENSMUSG00000010080	Epn3	epsin 3
ENSMUSG00000115388	---	---
ENSMUSG00000105907	Gm34333	predicted gene, 34333
ENSMUSG00000109953	5430430B14Rik	RIKEN cDNA 5430430B14 gene
ENSMUSG00000096107	Gm16505	predicted gene 16505
ENSMUSG00000097761	4930534D22Rik	RIKEN cDNA 4930534D22 gene
ENSMUSG00000021118	Plek2	pleckstrin 2
ENSMUSG00000098974	Gm27505	predicted gene, 27505
ENSMUSG00000022650	Retnlb	resistin like beta
ENSMUSG00000118434	---	---
ENSMUSG00000001403	Ube2c	ubiquitin-conjugating enzyme E2C
ENSMUSG00000097072	Foxl2os	forkhead box L2, opposite strand
ENSMUSG00000019866	Crybg1	crystallin beta-gamma domain containing 1
ENSMUSG00000097047	1110020A21Rik	RIKEN cDNA 1110020A21 gene
ENSMUSG00000118557	---	---
ENSMUSG00000046321	Hs3st2	heparan sulfate (glucosamine) 3-O-sulfotransferase 2
ENSMUSG00000102509	Gm37368	predicted gene, 37368
ENSMUSG00000117692	---	---
ENSMUSG00000092075	Serpina4-ps1	serine (or cysteine) peptidase inhibitor, clade A, member 4, pseudogene 1
ENSMUSG00000067158	Col4a4	collagen, type IV, alpha 4
ENSMUSG00000018581	Dnah11	dynein, axonemal, heavy chain 11
ENSMUSG00000070780	Rbm47	RNA binding motif protein 47
ENSMUSG00000048217	Nags	N-acetylglutamate synthase
ENSMUSG00000083161	Gm11427	predicted gene 11427
ENSMUSG00000087263	Gm15726	predicted gene 15726
ENSMUSG00000087264	Gad1os	glutamate decarboxylase 1, opposite strand
ENSMUSG00000047671	Tctex1d4	Tctex1 domain containing 4
ENSMUSG00000031274	Col4a5	collagen, type IV, alpha 5
ENSMUSG00000066000	Zfp979	zinc finger protein 979
ENSMUSG00000082648	Gm11366	predicted gene 11366
ENSMUSG00000103401	Gm37929	predicted gene, 37929
ENSMUSG00000107377	Gm42801	predicted gene 42801
ENSMUSG00000118183	---	---
ENSMUSG00000091898	Tnnc1	troponin C, cardiac/slow skeletal
ENSMUSG00000032372	Plscr2	phospholipid scramblase 2
ENSMUSG00000039187	Fanci	Fanconi anemia, complementation group I
ENSMUSG00000116755	---	---
ENSMUSG00000026649	Cfap126	cilia and flagella associated protein 126
ENSMUSG00000026644	Acbd7	acyl-Coenzyme A binding domain containing 7
ENSMUSG00000058022	Adtrp	androgen dependent TFPI regulating protein
ENSMUSG00000083817	Gm14400	predicted gene 14400
ENSMUSG00000020636	Allc	allantoicase
ENSMUSG00000021835	Bmp4	bone morphogenetic protein 4
ENSMUSG00000027867	Spag17	sperm associated antigen 17
ENSMUSG00000027863	Cd2	CD2 antigen
ENSMUSG00000096937	Gm10825	predicted gene 10825
ENSMUSG00000011154	Cfap161	cilia and flagella associated protein 161
ENSMUSG00000028197	Col24a1	collagen, type XXIV, alpha 1
ENSMUSG00000056162	Cndp1	carnosine dipeptidase 1 (metallopeptidase M20 family)
ENSMUSG00000112830	AC108401.4	---
ENSMUSG00000101708	Gm28453	predicted gene 28453
ENSMUSG00000104287	Gm37456	predicted gene, 37456
ENSMUSG00000104286	Gm37457	predicted gene, 37457
ENSMUSG00000097162	2310010J17Rik	RIKEN cDNA 2310010J17 gene
ENSMUSG00000031927	1700012B09Rik	RIKEN cDNA 1700012B09 gene
ENSMUSG00000038641	Akr1d1	aldo-keto reductase family 1, member D1
ENSMUSG00000028527	Ak4	adenylate kinase 4
ENSMUSG00000107667	C530044C16Rik	RIKEN cDNA C530044C16 gene
ENSMUSG00000109714	Gm35021	predicted gene, 35021
ENSMUSG00000111087	AC123835.1	---
ENSMUSG00000079741	Nlrp4g	NLR family, pyrin domain containing 4G
ENSMUSG00000097411	B430218F22Rik	RIKEN cDNA B430218F22 gene
ENSMUSG00000052387	Trpm3	transient receptor potential cation channel, subfamily M, member 3
ENSMUSG00000035860	Cdhr3	cadherin-related family member 3
ENSMUSG00000114759	AC153153.2	---
ENSMUSG00000068697	Myoz1	myozenin 1
ENSMUSG00000060441	Trim5	tripartite motif-containing 5
ENSMUSG00000097071	4930544I03Rik	RIKEN cDNA 4930544I03 gene
ENSMUSG00000085928	4933427I22Rik	RIKEN cDNA 4933427I22 gene
ENSMUSG00000052221	Ppp1r36	protein phosphatase 1, regulatory subunit 36
ENSMUSG00000037683	Armc3	armadillo repeat containing 3
ENSMUSG00000026726	Cubn	cubilin (intrinsic factor-cobalamin receptor)
ENSMUSG00000074060	Fbxw15	F-box and WD-40 domain protein 15
ENSMUSG00000010342	Tex14	testis expressed gene 14
ENSMUSG00000075330	A930003A15Rik	RIKEN cDNA A930003A15 gene
ENSMUSG00000108841	Frmpd2	FERM and PDZ domain containing 2
ENSMUSG00000100786	Gm28940	predicted gene 28940
ENSMUSG00000107208	D130004A15Rik	RIKEN cDNA D130004A15 gene
ENSMUSG00000091415	Ak9	adenylate kinase 9
ENSMUSG00000020930	Ccdc103	coiled-coil domain containing 103
ENSMUSG00000115667	---	---
ENSMUSG00000111177	AC153897.2	---
ENSMUSG00000022425	Enpp2	ectonucleotide pyrophosphatase/phosphodiesterase 2
ENSMUSG00000021848	Otx2	orthodenticle homeobox 2
ENSMUSG00000115463	---	---
ENSMUSG00000107509	Gm44941	predicted gene 44941
ENSMUSG00000039899	Fgl2	fibrinogen-like protein 2
ENSMUSG00000021940	Ptpn20	protein tyrosine phosphatase, non-receptor type 20
ENSMUSG00000037490	Slc2a12	solute carrier family 2 (facilitated glucose transporter), member 12
ENSMUSG00000118467	---	---
ENSMUSG00000043621	Ubxn10	UBX domain protein 10
ENSMUSG00000001847	Rac1	RAS-related C3 botulinum substrate 1
ENSMUSG00000031877	Ces2g	carboxylesterase 2G
ENSMUSG00000005547	Cyp2a5	cytochrome P450, family 2, subfamily a, polypeptide 5
ENSMUSG00000017607	Tns4	tensin 4
ENSMUSG00000113475	AC133183.1	---
ENSMUSG00000097516	4930467D21Rik	RIKEN cDNA 4930467D21 gene
ENSMUSG00000110410	4933421D24Rik	RIKEN cDNA 4933421D24 gene
ENSMUSG00000022129	Dct	dopachrome tautomerase
ENSMUSG00000071392	Ect2l	epithelial cell transforming sequence 2 oncogene-like
ENSMUSG00000071398	2410004P03Rik	RIKEN cDNA 2410004P03 gene
ENSMUSG00000035948	Acss3	acyl-CoA synthetase short-chain family member 3
ENSMUSG00000035200	Chrnb4	cholinergic receptor, nicotinic, beta polypeptide 4
ENSMUSG00000087356	Gm13856	predicted gene 13856
ENSMUSG00000032268	Tmprss5	transmembrane protease, serine 5 (spinesin)
ENSMUSG00000057564	Olfr1508	olfactory receptor 1508
ENSMUSG00000050931	Sgms2	sphingomyelin synthase 2
ENSMUSG00000099382	Gm28631	predicted gene 28631
ENSMUSG00000110622	Gm16486	predicted gene 16486
ENSMUSG00000116089	---	---
ENSMUSG00000027171	Prrg4	proline rich Gla (G-carboxyglutamic acid) 4 (transmembrane)
ENSMUSG00000072663	Spef2	sperm flagellar 2
ENSMUSG00000115920	---	---
ENSMUSG00000061802	Armc4	armadillo repeat containing 4
ENSMUSG00000061808	Ttr	transthyretin
ENSMUSG00000051054	1700014D04Rik	RIKEN cDNA 1700014D04 gene
ENSMUSG00000066058	Cldn19	claudin 19
ENSMUSG00000057068	Fam47e	family with sequence similarity 47, member E
ENSMUSG00000014158	Trpv4	transient receptor potential cation channel, subfamily V, member 4
ENSMUSG00000030775	Trat1	T cell receptor associated transmembrane adaptor 1
ENSMUSG00000037279	Ovol2	ovo like zinc finger 2
ENSMUSG00000087110	Gm11264	predicted gene 11264
ENSMUSG00000024610	Cd74	CD74 antigen (invariant polypeptide of major histocompatibility complex, class II antigen-associated)
ENSMUSG00000026611	Spata17	spermatogenesis associated 17
ENSMUSG00000039851	4932438H23Rik	RIKEN cDNA 4932438H23 gene
ENSMUSG00000046192	Iqub	IQ motif and ubiquitin domain containing
ENSMUSG00000078958	Atp6ap1l	ATPase, H+ transporting, lysosomal accessory protein 1-like
ENSMUSG00000034416	Pkd1l2	polycystic kidney disease 1 like 2
ENSMUSG00000115250	---	---
ENSMUSG00000085354	Gm2044	predicted gene 2044
ENSMUSG00000085357	Gm13480	predicted gene 13480
ENSMUSG00000099553	Gm29538	predicted gene 29538
ENSMUSG00000034739	Mfrp	membrane frizzled-related protein
ENSMUSG00000079845	Xlr4a	X-linked lymphocyte-regulated 4A
ENSMUSG00000095276	Gfy	golgi-associated olfactory signaling regulator
ENSMUSG00000067949	Vmn1r-ps144	vomeronasal 1 receptor, pseudogene 144
ENSMUSG00000097656	Gm26712	predicted gene, 26712
ENSMUSG00000097654	Gm26714	predicted gene, 26714
ENSMUSG00000109128	Gm45022	predicted gene 45022
ENSMUSG00000039079	Trhr2	thyrotropin releasing hormone receptor 2
ENSMUSG00000049382	Krt8	keratin 8
ENSMUSG00000035095	Fam167a	family with sequence similarity 167, member A
ENSMUSG00000044948	Cfap43	cilia and flagella associated protein 43
MSTRG.6784	---	---
ENSMUSG00000058488	Kl	klotho
ENSMUSG00000094463	Gm8546	predicted gene 8546
ENSMUSG00000099907	Gm10421	predicted gene 10421
ENSMUSG00000028753	Vwa5b1	von Willebrand factor A domain containing 5B1
ENSMUSG00000039131	Gipc2	GIPC PDZ domain containing family, member 2
ENSMUSG00000102365	Gm37045	predicted gene, 37045
ENSMUSG00000023043	Krt18	keratin 18
ENSMUSG00000084865	Gm15723	predicted gene 15723
ENSMUSG00000055235	Wdr86	WD repeat domain 86
ENSMUSG00000084343	Gm16198	predicted gene 16198
ENSMUSG00000039004	Bmp6	bone morphogenetic protein 6
ENSMUSG00000032057	4833427G06Rik	RIKEN cDNA 4833427G06 gene
ENSMUSG00000103540	Gm37668	predicted gene, 37668
ENSMUSG00000064791	Snord14e	small nucleolar RNA, C/D box 14E
ENSMUSG00000053640	Gm9915	predicted gene 9915
MSTRG.6864	---	---
ENSMUSG00000061311	Rag1	recombination activating gene 1
ENSMUSG00000067225	Cyp2c54	cytochrome P450, family 2, subfamily c, polypeptide 54
ENSMUSG00000116988	---	---
ENSMUSG00000085962	Gm16984	predicted gene, 16984
ENSMUSG00000078588	Ccdc24	coiled-coil domain containing 24
ENSMUSG00000085251	Gm12326	predicted gene 12326
ENSMUSG00000106692	Gm36447	predicted gene, 36447
ENSMUSG00000109873	Gm45407	predicted gene 45407
ENSMUSG00000043020	Wdr63	WD repeat domain 63
ENSMUSG00000039543	Cfap70	cilia and flagella associated protein 70
ENSMUSG00000111459	CT025561.2	---
ENSMUSG00000025746	Il6	interleukin 6
ENSMUSG00000032093	Cd3e	CD3 antigen, epsilon polypeptide
ENSMUSG00000012428	Steap4	STEAP family member 4
ENSMUSG00000099981	Gm21136	predicted gene, 21136
ENSMUSG00000109244	Gm44751	predicted gene 44751
ENSMUSG00000052974	Cyp2f2	cytochrome P450, family 2, subfamily f, polypeptide 2
ENSMUSG00000070306	Ccdc153	coiled-coil domain containing 153
ENSMUSG00000039865	Slc44a3	solute carrier family 44, member 3
ENSMUSG00000103640	Gm31406	predicted gene, 31406
ENSMUSG00000097700	Gm26738	predicted gene, 26738
ENSMUSG00000030217	Art4	ADP-ribosyltransferase 4
ENSMUSG00000100594	2810414N06Rik	RIKEN cDNA 2810414N06 gene
ENSMUSG00000102249	4930423C22Rik	RIKEN cDNA 4930423C22 gene
ENSMUSG00000117757	---	---
ENSMUSG00000027068	Dhrs9	dehydrogenase/reductase (SDR family) member 9
ENSMUSG00000091730	Gm17230	predicted gene 17230
ENSMUSG00000113428	AC122357.1	---
ENSMUSG00000037627	Rgs22	regulator of G-protein signalling 22
ENSMUSG00000031504	Rab20	RAB20, member RAS oncogene family
ENSMUSG00000110427	4933406B17Rik	RIKEN cDNA 4933406B17 gene
ENSMUSG00000115130	---	---
ENSMUSG00000020799	Tekt1	tektin 1
ENSMUSG00000105343	Gm43512	predicted gene 43512
ENSMUSG00000118572	---	---
ENSMUSG00000029371	Cxcl5	chemokine (C-X-C motif) ligand 5
ENSMUSG00000046388	Gm9806	predicted gene 9806
ENSMUSG00000032259	Drd2	dopamine receptor D2
ENSMUSG00000048450	Msx1	msh homeobox 1
ENSMUSG00000032013	Trim29	tripartite motif-containing 29
ENSMUSG00000006546	Cryba2	crystallin, beta A2
ENSMUSG00000057969	Sema3b	sema domain, immunoglobulin domain (Ig), short basic domain, secreted, (semaphorin) 3B
ENSMUSG00000056380	Gpr50	G-protein-coupled receptor 50
ENSMUSG00000103421	Golt1a	golgi transport 1A
ENSMUSG00000111883	AC160249.1	---
ENSMUSG00000110822	AC122332.1	---
ENSMUSG00000036598	Ccdc113	coiled-coil domain containing 113
ENSMUSG00000036596	Cpz	carboxypeptidase Z
ENSMUSG00000097783	Gm26747	predicted gene, 26747
ENSMUSG00000027570	Col9a3	collagen, type IX, alpha 3
ENSMUSG00000094035	Ldlrad2	low density lipoprotein receptor A domain containing 2
ENSMUSG00000043310	Olfr571	olfactory receptor 571
ENSMUSG00000028914	Casp9	caspase 9
ENSMUSG00000110329	Gm45304	predicted gene 45304
ENSMUSG00000043155	Hpdl	4-hydroxyphenylpyruvate dioxygenase-like
ENSMUSG00000045655	Fam216b	family with sequence similarity 216, member B
ENSMUSG00000114117	AC156572.2	---
ENSMUSG00000042353	Frem3	Fras1 related extracellular matrix protein 3
ENSMUSG00000105891	A230001M10Rik	RIKEN cDNA A230001M10 gene
ENSMUSG00000068392	Rnase13	ribonuclease, RNase A family, 13 (non-active)
ENSMUSG00000114676	CT025538.3	---
ENSMUSG00000100666	1700007F19Rik	RIKEN cDNA 1700007F19 gene
ENSMUSG00000105139	Gm19391	predicted gene, 19391
ENSMUSG00000035355	Kcnh4	potassium voltage-gated channel, subfamily H (eag-related), member 4
ENSMUSG00000034917	Tjp3	tight junction protein 3
ENSMUSG00000044976	Wdr72	WD repeat domain 72
ENSMUSG00000032514	Ttc21a	tetratricopeptide repeat domain 21A
ENSMUSG00000061086	Myl4	myosin, light polypeptide 4
ENSMUSG00000040629	Mael	maelstrom spermatogenic transposon silencer
ENSMUSG00000015653	Steap2	six transmembrane epithelial antigen of prostate 2
ENSMUSG00000015652	Steap1	six transmembrane epithelial antigen of the prostate 1
ENSMUSG00000019767	Ccdc170	coiled-coil domain containing 170
ENSMUSG00000063935	Zar1	zygote arrest 1
ENSMUSG00000110730	AC118476.2	---
ENSMUSG00000117421	---	---
ENSMUSG00000104764	Gm43066	predicted gene 43066
ENSMUSG00000074981	Dcdc5	doublecortin domain containing 5
ENSMUSG00000102814	Gm37812	predicted gene, 37812
ENSMUSG00000042707	Dnali1	dynein, axonemal, light intermediate polypeptide 1
ENSMUSG00000082044	Snrpert	small nuclear ribonucleoprotein E, pseudogene
ENSMUSG00000067235	H2-Q10	histocompatibility 2, Q region locus 10
ENSMUSG00000057173	Rfx8	regulatory factor X 8
ENSMUSG00000025905	Oprk1	opioid receptor, kappa 1
ENSMUSG00000036962	Cfap221	cilia and flagella associated protein 221
ENSMUSG00000087586	Gm6938	predicted gene 6938
ENSMUSG00000086189	Gm15462	predicted gene 15462
ENSMUSG00000086238	Gm14258	predicted gene 14258
ENSMUSG00000003812	Dnase2a	deoxyribonuclease II alpha
ENSMUSG00000112037	AC153864.2	---
ENSMUSG00000047230	Cldn2	claudin 2
ENSMUSG00000083558	Gm12896	predicted gene 12896
ENSMUSG00000068314	Gm6899	predicted gene 6899
ENSMUSG00000100497	Gm28624	predicted gene 28624
ENSMUSG00000117905	---	---
ENSMUSG00000100235	Gm28557	predicted gene 28557
ENSMUSG00000108004	Gm44080	predicted gene, 44080
ENSMUSG00000049353	Rd3	retinal degeneration 3
ENSMUSG00000068877	Selenbp2	selenium binding protein 2
ENSMUSG00000032595	Cdhr4	cadherin-related family member 4
ENSMUSG00000087289	4933424M12Rik	RIKEN cDNA 4933424M12 gene
ENSMUSG00000024972	Lgals12	lectin, galactose binding, soluble 12
ENSMUSG00000024979	Tectb	tectorin beta
ENSMUSG00000084240	Gm15383	predicted gene 15383
ENSMUSG00000103553	Gm38218	predicted gene, 38218
ENSMUSG00000019278	Dpep1	dipeptidase 1 (renal)
ENSMUSG00000022025	Cnmd	chondromodulin
ENSMUSG00000098029	Gm7745	predicted gene 7745
ENSMUSG00000021791	Dydc2	DPY30 domain containing 2
ENSMUSG00000031734	Irx3	Iroquois related homeobox 3
ENSMUSG00000038011	Dnah10	dynein, axonemal, heavy chain 10
ENSMUSG00000022347	A1bg	alpha-1-B glycoprotein
ENSMUSG00000089927	Gm16539	predicted gene 16539
ENSMUSG00000005950	P2rx5	purinergic receptor P2X, ligand-gated ion channel, 5
ENSMUSG00000030116	Mfap5	microfibrillar associated protein 5
ENSMUSG00000050671	Ism2	isthmin 2
ENSMUSG00000000157	Itgb2l	integrin beta 2-like
ENSMUSG00000001493	Meox1	mesenchyme homeobox 1
ENSMUSG00000073007	Fam46d	family with sequence similarity 46, member D
ENSMUSG00000031283	Chrdl1	chordin-like 1
ENSMUSG00000103927	Gm9932	predicted gene 9932
ENSMUSG00000025329	Padi1	peptidyl arginine deiminase, type I
ENSMUSG00000115429	---	---
ENSMUSG00000085945	2310014F06Rik	RIKEN cDNA 2310014F06 gene
ENSMUSG00000053153	Spag16	sperm associated antigen 16
ENSMUSG00000024749	Tmc1	transmembrane channel-like gene family 1
MSTRG.2025	---	---
ENSMUSG00000104310	Gm4081	predicted gene 4081
ENSMUSG00000043290	Zfp784	zinc finger protein 784
ENSMUSG00000043298	Smco3	single-pass membrane protein with coiled-coil domains 3
ENSMUSG00000040274	Cdk6	cyclin-dependent kinase 6
ENSMUSG00000081471	Gm14735	predicted gene 14735
ENSMUSG00000106486	Gm9771	predicted gene 9771
ENSMUSG00000002020	Ltbp2	latent transforming growth factor beta binding protein 2
ENSMUSG00000084154	Gm15644	predicted gene 15644
ENSMUSG00000103270	Gm37915	predicted gene, 37915
ENSMUSG00000064280	Ccdc146	coiled-coil domain containing 146
ENSMUSG00000020178	Adora2a	adenosine A2a receptor
ENSMUSG00000039092	Sptlc3	serine palmitoyltransferase, long chain base subunit 3
ENSMUSG00000039097	Rln1	relaxin 1
ENSMUSG00000039099	Wdr93	WD repeat domain 93
ENSMUSG00000086806	Gm13054	predicted gene 13054
ENSMUSG00000021492	F12	coagulation factor XII (Hageman factor)
ENSMUSG00000059305	Vpreb1	pre-B lymphocyte gene 1
ENSMUSG00000085772	D630024D03Rik	RIKEN cDNA D630024D03 gene
ENSMUSG00000074768	Bhmt	betaine-homocysteine methyltransferase
ENSMUSG00000041064	Pif1	PIF1 5-to-3 DNA helicase
ENSMUSG00000041390	Mdfic	MyoD family inhibitor domain containing
ENSMUSG00000054580	Pla2r1	phospholipase A2 receptor 1
ENSMUSG00000030792	Dkkl1	dickkopf-like 1
ENSMUSG00000070847	Vmn2r30	vomeronasal 2, receptor 30
ENSMUSG00000039323	Igfbp2	insulin-like growth factor binding protein 2
ENSMUSG00000029759	Pon3	paraoxonase 3
ENSMUSG00000082213	Gm12102	predicted gene 12102
MSTRG.304	---	---
ENSMUSG00000107722	2900060B14Rik	RIKEN cDNA 2900060B14 gene
ENSMUSG00000093405	Gm20684	predicted gene 20684
ENSMUSG00000108376	Gm44874	predicted gene 44874
ENSMUSG00000022101	Fgf17	fibroblast growth factor 17
ENSMUSG00000052861	Dnah6	dynein, axonemal, heavy chain 6
ENSMUSG00000038756	Ttll6	tubulin tyrosine ligase-like family, member 6
ENSMUSG00000029384	2010109A12Rik	RIKEN cDNA 2010109A12 gene
ENSMUSG00000075184	F930017D23Rik	RIKEN cDNA F930017D23 gene
ENSMUSG00000098682	Otx2os1	orthodenticle homeobox 2 opposite strand 1
ENSMUSG00000083422	Gm15604	predicted gene 15604
ENSMUSG00000036446	Lum	lumican
ENSMUSG00000037738	Nek5	NIMA (never in mitosis gene a)-related expressed kinase 5
ENSMUSG00000037086	Prr32	proline rich 32
ENSMUSG00000040812	Agbl2	ATP/GTP binding protein-like 2
ENSMUSG00000114642	AC154435.1	---
ENSMUSG00000106329	Gm10652	predicted gene 10652
ENSMUSG00000021416	Eci3	enoyl-Coenzyme A delta isomerase 3
ENSMUSG00000034384	Barhl2	BarH-like 2 (Drosophila)
ENSMUSG00000079419	Ms4a6c	membrane-spanning 4-domains, subfamily A, member 6C
ENSMUSG00000083989	Gm12607	predicted gene 12607
ENSMUSG00000066072	Cyp4a10	cytochrome P450, family 4, subfamily a, polypeptide 10
ENSMUSG00000107304	Gm43775	predicted gene 43775
ENSMUSG00000092371	Gm20511	predicted gene 20511
ENSMUSG00000114858	AC096628.2	---
ENSMUSG00000026679	Enkur	enkurin, TRPC channel interacting protein
ENSMUSG00000030450	Oca2	oculocutaneous albinism II
ENSMUSG00000092178	Gm45351	predicted gene 45351
ENSMUSG00000034227	Foxj1	forkhead box J1
ENSMUSG00000066382	Iqcf5	IQ motif containing F5
ENSMUSG00000114627	CT025566.1	---
ENSMUSG00000092077	Olfr101	olfactory receptor 101
ENSMUSG00000092553	Gm20428	predicted gene 20428
ENSMUSG00000106777	Gm43150	predicted gene 43150
ENSMUSG00000114959	AC154314.2	---
ENSMUSG00000020383	Il13	interleukin 13
ENSMUSG00000085576	Dpy19l2	dpy-19-like 2 (C. elegans)
ENSMUSG00000094651	Gal3st2	galactose-3-O-sulfotransferase 2
ENSMUSG00000008932	Slc1a7	solute carrier family 1 (glutamate transporter), member 7
ENSMUSG00000110531	Gm7760	predicted gene 7760
ENSMUSG00000040287	Stac3	SH3 and cysteine rich domain 3
ENSMUSG00000109101	Gm45132	predicted gene 45132
ENSMUSG00000097993	Ptprv	protein tyrosine phosphatase, receptor type, V
ENSMUSG00000113019	CT009718.2	---
ENSMUSG00000023122	Sult1c2	sulfotransferase family, cytosolic, 1C, member 2
ENSMUSG00000043085	Tmem82	transmembrane protein 82
ENSMUSG00000048502	Duxbl1	double homeobox B-like 1
ENSMUSG00000089627	Gm16228	predicted gene 16228
ENSMUSG00000113259	AC132239.1	---
ENSMUSG00000097354	2310001H17Rik	RIKEN cDNA 2310001H17 gene
ENSMUSG00000108175	Gm16499	predicted gene 16499
ENSMUSG00000039114	Nrn1	neuritin 1
ENSMUSG00000039110	Mycbpap	MYCBP associated protein
ENSMUSG00000021751	Acox2	acyl-Coenzyme A oxidase 2, branched chain
ENSMUSG00000068686	Cd59b	CD59b antigen
ENSMUSG00000027360	Hdc	histidine decarboxylase
ENSMUSG00000046242	Nme9	NME/NM23 family member 9
ENSMUSG00000090872	Gm3239	predicted gene 3239
ENSMUSG00000046794	Ppp1r3b	protein phosphatase 1, regulatory (inhibitor) subunit 3B
ENSMUSG00000043541	Casc1	cancer susceptibility candidate 1
ENSMUSG00000026579	F5	coagulation factor V
ENSMUSG00000099519	Gm29253	predicted gene 29253
ENSMUSG00000041565	L3mbtl4	l(3)mbt-like 4 (Drosophila)
ENSMUSG00000024575	Pde6a	phosphodiesterase 6A, cGMP-specific, rod, alpha
ENSMUSG00000000817	Fasl	Fas ligand (TNF superfamily, member 6)
ENSMUSG00000066684	Pilrb1	paired immunoglobin-like type 2 receptor beta 1
ENSMUSG00000036117	Il5	interleukin 5
ENSMUSG00000097307	Gm26834	predicted gene, 26834
ENSMUSG00000025955	Akr1cl	aldo-keto reductase family 1, member C-like
ENSMUSG00000028294	Cfap206	cilia and flagella associated protein 206
ENSMUSG00000052234	Epx	eosinophil peroxidase
ENSMUSG00000026730	Pter	phosphotriesterase related
ENSMUSG00000033872	Best4-ps	bestrophin 4, pseudogene
ENSMUSG00000075302	Erich2	glutamate rich 2
ENSMUSG00000107390	Gm43323	predicted gene 43323
ENSMUSG00000109222	Gm10297	predicted pseudogene 10297
ENSMUSG00000065343	Gm25580	predicted gene, 25580
ENSMUSG00000109890	AU023762	expressed sequence AU023762
ENSMUSG00000033576	Apol6	apolipoprotein L 6
ENSMUSG00000037171	Nodal	nodal
ENSMUSG00000020908	Myh3	myosin, heavy polypeptide 3, skeletal muscle, embryonic
ENSMUSG00000020904	Cfap52	cilia and flagella associated protein 52
ENSMUSG00000061584	Lyg2	lysozyme G-like 2
ENSMUSG00000048583	Igf2	insulin-like growth factor 2
ENSMUSG00000021696	Elovl7	ELOVL family member 7, elongation of long chain fatty acids (yeast)
ENSMUSG00000075225	Ccdc162	coiled-coil domain containing 162
ENSMUSG00000086328	2700033N17Rik	RIKEN cDNA 2700033N17 gene
ENSMUSG00000021927	Hnrnpa1l2-ps2	heterogeneous nuclear ribonucleoprotein A1-like 2, pseudogene 2
ENSMUSG00000006611	Hfe	hemochromatosis
ENSMUSG00000112121	AC163903.1	---
ENSMUSG00000109228	Fam81b	family with sequence similarity 81, member B
ENSMUSG00000056329	1810010K12Rik	RIKEN cDNA 1810010K12 gene
ENSMUSG00000020681	Ace	angiotensin I converting enzyme (peptidyl-dipeptidase A) 1
ENSMUSG00000036687	Tmem184a	transmembrane protein 184a
ENSMUSG00000049281	Scn3b	sodium channel, voltage-gated, type III, beta
ENSMUSG00000043631	Ecm2	extracellular matrix protein 2, female organ and adipocyte specific
ENSMUSG00000048621	Gm6377	predicted gene 6377
ENSMUSG00000033533	Acsm1	acyl-CoA synthetase medium-chain family member 1
ENSMUSG00000026686	Lmx1a	LIM homeobox transcription factor 1 alpha
ENSMUSG00000026683	Nuf2	NUF2, NDC80 kinetochore complex component
ENSMUSG00000115846	---	---
ENSMUSG00000079017	Ifi27l2a	interferon, alpha-inducible protein 27 like 2A
ENSMUSG00000093456	Gm20662	predicted gene 20662
ENSMUSG00000118382	---	---
ENSMUSG00000028167	Bdh2	3-hydroxybutyrate dehydrogenase, type 2
ENSMUSG00000063594	Gng8	guanine nucleotide binding protein (G protein), gamma 8
ENSMUSG00000030653	Gm45837	predicted gene 45837
ENSMUSG00000042596	Tfap2d	transcription factor AP-2, delta
ENSMUSG00000026807	Ak8	adenylate kinase 8
ENSMUSG00000088128	Gm25720	predicted gene, 25720
ENSMUSG00000044279	Crb3	crumbs family member 3
ENSMUSG00000041737	Tmem45b	transmembrane protein 45b
ENSMUSG00000092490	Gm20482	predicted gene 20482
ENSMUSG00000085852	Gm13807	predicted gene 13807
ENSMUSG00000037762	Slc16a9	solute carrier family 16 (monocarboxylic acid transporters), member 9
ENSMUSG00000042631	Xkr7	X-linked Kx blood group related 7
ENSMUSG00000031351	Zfp185	zinc finger protein 185
ENSMUSG00000038331	Satb2	special AT-rich sequence binding protein 2
ENSMUSG00000087103	Gm13344	predicted gene 13344
ENSMUSG00000073974	Olfr551	olfactory receptor 551
ENSMUSG00000114610	AC100729.1	---
ENSMUSG00000073975	Olfr550	olfactory receptor 550
ENSMUSG00000030562	Nox4	NADPH oxidase 4
ENSMUSG00000061816	Myl1	myosin, light polypeptide 1
ENSMUSG00000096140	Ankrd66	ankyrin repeat domain 66
ENSMUSG00000096141	Dnah7a	dynein, axonemal, heavy chain 7A
ENSMUSG00000030762	Aqp8	aquaporin 8
ENSMUSG00000072473	1700024G13Rik	RIKEN cDNA 1700024G13 gene
ENSMUSG00000039391	Ccdc81	coiled-coil domain containing 81
ENSMUSG00000058700	Rpl21-ps12	ribosomal protein L21, pseudogene 12
ENSMUSG00000050473	Slc35d3	solute carrier family 35, member D3
ENSMUSG00000079362	Gm43302	predicted gene 43302
ENSMUSG00000078942	Naip6	NLR family, apoptosis inhibitory protein 6
ENSMUSG00000058063	Trim31	tripartite motif-containing 31
ENSMUSG00000110303	Gm45328	predicted gene 45328
ENSMUSG00000117569	---	---
ENSMUSG00000021879	Dnah12	dynein, axonemal, heavy chain 12
ENSMUSG00000109617	Gm7669	predicted gene 7669
ENSMUSG00000105096	Gbp10	guanylate-binding protein 10
ENSMUSG00000073795	6430531B16Rik	RIKEN cDNA 6430531B16 gene
ENSMUSG00000104943	Gm42868	predicted gene 42868
ENSMUSG00000087695	Gm16291	predicted gene 16291
ENSMUSG00000087698	Gm13031	predicted gene 13031
ENSMUSG00000053228	Ceacam3	carcinoembryonic antigen-related cell adhesion molecule 3
ENSMUSG00000026418	Tnni1	troponin I, skeletal, slow 1
ENSMUSG00000010136	Pifo	primary cilia formation
ENSMUSG00000040705	A930016O22Rik	RIKEN cDNA A930016O22 gene
ENSMUSG00000073967	Olfr557	olfactory receptor 557
ENSMUSG00000073964	Olfr570	olfactory receptor 570
ENSMUSG00000038917	3930402G23Rik	RIKEN cDNA 3930402G23 gene
ENSMUSG00000112875	AC122197.2	---
ENSMUSG00000019945	1700040L02Rik	RIKEN cDNA 1700040L02 gene
ENSMUSG00000107428	Gm44154	predicted gene, 44154
ENSMUSG00000093189	Gm25694	predicted gene, 25694
ENSMUSG00000070985	Acnat1	acyl-coenzyme A amino acid N-acyltransferase 1
ENSMUSG00000035370	Adat3	adenosine deaminase, tRNA-specific 3
ENSMUSG00000079465	Col4a3	collagen, type IV, alpha 3
ENSMUSG00000097318	1700007L15Rik	RIKEN cDNA 1700007L15 gene
ENSMUSG00000110982	AC158355.1	---
ENSMUSG00000063704	Mapk15	mitogen-activated protein kinase 15
ENSMUSG00000115936	---	---
ENSMUSG00000102114	BC048559	cDNA sequence BC048559
ENSMUSG00000021763	BC067074	cDNA sequence BC067074
ENSMUSG00000021760	Gpx8	glutathione peroxidase 8 (putative)
ENSMUSG00000035121	Neil2	nei like 2 (E. coli)
ENSMUSG00000024529	Lox	lysyl oxidase
ENSMUSG00000115348	---	---
ENSMUSG00000106501	Gm42711	predicted gene 42711
ENSMUSG00000036169	Sostdc1	sclerostin domain containing 1
ENSMUSG00000097084	Foxl1	forkhead box L1
ENSMUSG00000108393	Gm32633	predicted gene, 32633
ENSMUSG00000089282	Gm26024	predicted gene, 26024
ENSMUSG00000090336	4932443I19Rik	RIKEN cDNA 4932443I19 gene
ENSMUSG00000081307	Gm13627	predicted gene 13627
ENSMUSG00000103292	Gm35048	predicted gene, 35048
ENSMUSG00000109868	Gm39244	predicted gene, 39244
ENSMUSG00000039552	Rsph4a	radial spoke head 4 homolog A (Chlamydomonas)
ENSMUSG00000029477	Morn3	MORN repeat containing 3
ENSMUSG00000024910	Ctsw	cathepsin W
ENSMUSG00000107881	Gm44250	predicted gene, 44250
ENSMUSG00000087400	Gm15270	predicted gene 15270
ENSMUSG00000118123	---	---
ENSMUSG00000085711	Gm15163	predicted gene 15163
ENSMUSG00000029866	Kel	Kell blood group
ENSMUSG00000032274	Cyp19a1	cytochrome P450, family 19, subfamily a, polypeptide 1
ENSMUSG00000089907	Gm16169	predicted gene 16169
ENSMUSG00000081594	Gm15467	predicted gene 15467
ENSMUSG00000027070	Lrp2	low density lipoprotein receptor-related protein 2
ENSMUSG00000027074	Slc43a3	solute carrier family 43, member 3
ENSMUSG00000026308	Klhl30	kelch-like 30
ENSMUSG00000053957	Gm12474	predicted gene 12474
ENSMUSG00000031512	Tex29	testis expressed 29
ENSMUSG00000028156	Eif4e	eukaryotic translation initiation factor 4E
ENSMUSG00000022949	Clic6	chloride intracellular channel 6
ENSMUSG00000022945	Chaf1b	chromatin assembly factor 1, subunit B (p60)
ENSMUSG00000104081	Gm38278	predicted gene, 38278
ENSMUSG00000104330	Gm38285	predicted gene, 38285
ENSMUSG00000034115	Scn11a	sodium channel, voltage-gated, type XI, alpha
ENSMUSG00000086266	Igf2os	insulin-like growth factor 2, opposite strand
ENSMUSG00000009070	Rsph14	radial spoke head homolog 14 (Chlamydomonas)
ENSMUSG00000051682	Treml4	triggering receptor expressed on myeloid cells-like 4
ENSMUSG00000081417	Gm15603	predicted gene 15603
ENSMUSG00000070128	Mir485	microRNA 485
ENSMUSG00000036826	Igflr1	IGF-like family receptor 1
ENSMUSG00000035551	Igfbpl1	insulin-like growth factor binding protein-like 1
ENSMUSG00000103156	Gm38293	predicted gene, 38293
ENSMUSG00000032023	Jhy	juvenile hydrocephalus
ENSMUSG00000086353	Gm13481	predicted gene 13481
ENSMUSG00000080352	Gm26247	predicted gene, 26247
ENSMUSG00000019851	Perp	PERP, TP53 apoptosis effector
ENSMUSG00000115424	---	---
ENSMUSG00000115398	---	---
ENSMUSG00000085184	4933439K11Rik	RIKEN cDNA 4933439K11 gene
ENSMUSG00000085180	AI838599	expressed sequence AI838599
ENSMUSG00000016024	Lbp	lipopolysaccharide binding protein
ENSMUSG00000104701	Gm42555	predicted gene 42555
ENSMUSG00000111079	AC165080.2	---
ENSMUSG00000042433	Pih1h3b	PIH1 domain containing 3B
ENSMUSG00000035694	Caps2	calcyphosphine 2
ENSMUSG00000050335	Lgals3	lectin, galactose binding, soluble 3
ENSMUSG00000027386	Fbln7	fibulin 7
ENSMUSG00000085012	Gm15492	predicted gene 15492
ENSMUSG00000057722	Lepr	leptin receptor
ENSMUSG00000110332	Gm45396	predicted gene, 19935
ENSMUSG00000110333	Gm45861	predicted gene 45861
ENSMUSG00000103583	Gm38325	predicted gene, 38325
ENSMUSG00000020261	Slc36a1	solute carrier family 36 (proton/amino acid symporter), member 1
ENSMUSG00000101985	Gm28929	predicted gene 28929
ENSMUSG00000073421	H2-Ab1	histocompatibility 2, class II antigen A, beta 1
ENSMUSG00000024175	Tekt4	tektin 4
ENSMUSG00000087394	Gm12945	predicted gene 12945
ENSMUSG00000104850	Gm42901	predicted gene 42901
ENSMUSG00000051606	2010001K21Rik	RIKEN cDNA 2010001K21 gene
ENSMUSG00000020155	Kcnmb1	potassium large conductance calcium-activated channel, subfamily M, beta member 1
ENSMUSG00000107132	Gm15997	predicted gene 15997
ENSMUSG00000111205	AC159308.3	---
ENSMUSG00000050215	Olfr70	olfactory receptor 70
ENSMUSG00000093580	Gm20706	predicted gene 20706
ENSMUSG00000022759	Lrrc74b	leucine rich repeat containing 74B
ENSMUSG00000102359	Gm38351	predicted gene, 38351
ENSMUSG00000068428	Gmnc	geminin coiled-coil domain containing
ENSMUSG00000086607	4930511M06Rik	RIKEN cDNA 4930511M06 gene
ENSMUSG00000086608	4930562D21Rik	RIKEN cDNA 4930562D21 gene
ENSMUSG00000117314	---	---
ENSMUSG00000009734	Pou6f2	POU domain, class 6, transcription factor 2
ENSMUSG00000069733	Ube2u	ubiquitin-conjugating enzyme E2U (putative)
ENSMUSG00000008461	Fut1	fucosyltransferase 1
ENSMUSG00000079436	Kcnj13	potassium inwardly-rectifying channel, subfamily J, member 13
ENSMUSG00000094282	Cfap73	cilia and flagella associated protein 73
ENSMUSG00000106144	Gm43972	predicted gene, 43972
ENSMUSG00000106490	Gm43283	predicted gene 43283
ENSMUSG00000109434	Gm44937	predicted gene 44937
ENSMUSG00000048108	Tmem72	transmembrane protein 72
ENSMUSG00000067121	Gm7027	predicted gene 7027
ENSMUSG00000092394	Gm20445	predicted gene 20445
ENSMUSG00000117437	---	---
ENSMUSG00000032346	Ooep	oocyte expressed protein
ENSMUSG00000112630	AC153547.1	---
ENSMUSG00000037921	Ddx60	DEAD (Asp-Glu-Ala-Asp) box polypeptide 60
ENSMUSG00000096904	Gm3591	predicted gene 3591
ENSMUSG00000028965	Tnfrsf9	tumor necrosis factor receptor superfamily, member 9
ENSMUSG00000110874	AC121988.1	---
ENSMUSG00000115710	---	---
ENSMUSG00000066197	Gpr139	G protein-coupled receptor 139
ENSMUSG00000037379	Spon2	spondin 2, extracellular matrix protein
ENSMUSG00000022667	Cd200r1	CD200 receptor 1
ENSMUSG00000083767	Gm11405	predicted gene 11405

## Sheet: HFD VS HFD 1-MT
Gene_ID	Symbol	description
ENSMUSG00000085887	Arhgap27os3	Rho GTPase activating protein 27, opposite strand 3
ENSMUSG00000050296	Abca12	ATP-binding cassette, sub-family A (ABC1), member 12
ENSMUSG00000037583	Nr0b2	nuclear receptor subfamily 0, group B, member 2
ENSMUSG00000060131	Atp8b4	ATPase, class I, type 8B, member 4
ENSMUSG00000113035	AC157822.3	---
ENSMUSG00000028883	Sema3a	sema domain, immunoglobulin domain (Ig), short basic domain, secreted, (semaphorin) 3A
ENSMUSG00000029423	Piwil1	piwi-like RNA-mediated gene silencing 1
ENSMUSG00000086522	Gm4473	predicted gene 4473
ENSMUSG00000101281	Gm8449	predicted gene 8449
ENSMUSG00000118132	---	---
ENSMUSG00000057615	Ldoc1	leucine zipper, down-regulated in cancer 1
ENSMUSG00000028716	Pdzk1ip1	PDZK1 interacting protein 1
ENSMUSG00000102163	Gm36945	predicted gene, 36945
ENSMUSG00000114749	AC158979.1	---
ENSMUSG00000052426	Gm9877	predicted gene 9877
ENSMUSG00000062175	Tgif2	TGFB-induced factor homeobox 2
ENSMUSG00000109096	Gm44888	predicted gene 44888
ENSMUSG00000111490	AC134248.1	---
ENSMUSG00000104301	Wdr49	WD repeat domain 49
ENSMUSG00000085766	2810430I11Rik	RIKEN cDNA 2810430I11 gene
ENSMUSG00000058163	Gm5431	predicted gene 5431
ENSMUSG00000054641	Mmrn1	multimerin 1
ENSMUSG00000108751	Gm45217	predicted gene 45217
ENSMUSG00000097291	Gm18828	predicted gene, 18828
ENSMUSG00000105260	Gm40040	predicted gene, 40040
ENSMUSG00000103882	Gm37452	predicted gene, 37452
ENSMUSG00000039232	Stx11	syntaxin 11
ENSMUSG00000111414	AC125321.2	---
ENSMUSG00000020234	4930404N11Rik	RIKEN cDNA 4930404N11 gene
ENSMUSG00000100554	Gm7690	predicted gene 7690
ENSMUSG00000100550	2310039L15Rik	RIKEN cDNA 2310039L15 gene
ENSMUSG00000043441	Gpr149	G protein-coupled receptor 149
ENSMUSG00000048416	Mlf1	myeloid leukemia factor 1
ENSMUSG00000086414	Gm15645	predicted gene 15645
ENSMUSG00000054146	Krt15	keratin 15
ENSMUSG00000099871	Gm21742	predicted gene, 21742
ENSMUSG00000062905	Vmn1r32	vomeronasal 1 receptor 32
ENSMUSG00000025163	Cd7	CD7 antigen
ENSMUSG00000087291	Gm11946	predicted gene 11946
ENSMUSG00000075408	6030408B16Rik	RIKEN cDNA 6030408B16 gene
ENSMUSG00000056035	Cyp3a11	cytochrome P450, family 3, subfamily a, polypeptide 11
ENSMUSG00000056032	BC018473	cDNA sequence BC018473
ENSMUSG00000118213	---	---
ENSMUSG00000117466	---	---
ENSMUSG00000029630	Cyp3a25	cytochrome P450, family 3, subfamily a, polypeptide 25
ENSMUSG00000062393	Dgkk	diacylglycerol kinase kappa
ENSMUSG00000080463	Gm22489	predicted gene, 22489
ENSMUSG00000105362	Gm43474	predicted gene 43474
ENSMUSG00000082008	Gm12390	predicted gene 12390
ENSMUSG00000092541	Gm20537	predicted gene 20537
ENSMUSG00000106766	4933424N20Rik	RIKEN cDNA 4933424N20 gene
ENSMUSG00000101934	Gm18304	predicted gene, 18304
ENSMUSG00000068117	Mei1	meiotic double-stranded break formation protein 1
ENSMUSG00000117614	---	---
ENSMUSG00000114930	CT030135.2	---
ENSMUSG00000034829	Nxnl1	nucleoredoxin-like 1
ENSMUSG00000116568	---	---
ENSMUSG00000099706	Gm29536	predicted gene 29536
ENSMUSG00000110507	8030455M16Rik	RIKEN cDNA 8030455M16 gene
ENSMUSG00000053205	Styx	serine/threonine/tyrosine interaction protein
ENSMUSG00000020374	Rasgef1c	RasGEF domain family, member 1C
ENSMUSG00000117007	---	---
ENSMUSG00000098371	Gm28037	predicted gene, 28037
ENSMUSG00000064337	mt-Rnr1	mitochondrially encoded 12S rRNA
ENSMUSG00000113262	Dohh	deoxyhypusine hydroxylase/monooxygenase
ENSMUSG00000015619	Gata3	GATA binding protein 3
ENSMUSG00000061039	Olfr920	olfactory receptor 920
ENSMUSG00000022805	Maats1	MYCBP-associated, testis expressed 1
ENSMUSG00000089960	Ugt1a1	UDP glucuronosyltransferase 1 family, polypeptide A1
ENSMUSG00000107058	Gm42545	predicted gene 42545
ENSMUSG00000105520	Gm42837	predicted gene 42837
ENSMUSG00000012443	Kif11	kinesin family member 11
ENSMUSG00000103037	Pcdhgb1	protocadherin gamma subfamily B, 1
ENSMUSG00000108592	Gm38973	predicted gene, 38973
ENSMUSG00000097107	Platr6	pluripotency associated transcript 6
ENSMUSG00000097108	Gm26581	predicted gene, 26581
ENSMUSG00000029188	Slc34a2	solute carrier family 34 (sodium phosphate), member 2
ENSMUSG00000005649	Cabp5	calcium binding protein 5
ENSMUSG00000111563	AC113059.3	---
ENSMUSG00000109926	Gm45808	predicted gene 45808
ENSMUSG00000084325	Gm15550	predicted gene 15550
ENSMUSG00000117764	---	---
ENSMUSG00000063727	Tnfrsf11b	tumor necrosis factor receptor superfamily, member 11b (osteoprotegerin)
ENSMUSG00000081250	Gm15554	predicted gene 15554
ENSMUSG00000082283	Gm14472	predicted gene 14472
ENSMUSG00000090084	Srpx	sushi-repeat-containing protein
ENSMUSG00000083587	Gm14741	predicted gene 14741
ENSMUSG00000106609	Gm43181	predicted gene 43181
ENSMUSG00000091345	Col6a5	collagen, type VI, alpha 5
ENSMUSG00000107263	Gm42471	predicted gene 42471
ENSMUSG00000109392	Gm5737	predicted gene 5737
ENSMUSG00000118057	---	---
ENSMUSG00000037661	Gpr160	G protein-coupled receptor 160
ENSMUSG00000107875	Gm44696	predicted gene 44696
ENSMUSG00000097221	1810049J17Rik	RIKEN cDNA 1810049J17 gene
ENSMUSG00000091680	Klhdc7b	kelch domain containing 7B
ENSMUSG00000080956	Gm16179	predicted gene 16179
ENSMUSG00000086911	Gm12027	predicted gene 12027
ENSMUSG00000040121	Rep15	RAB15 effector protein
MSTRG.16109	---	---
ENSMUSG00000033386	Frrs1	ferric-chelate reductase 1
ENSMUSG00000042345	Ubash3a	ubiquitin associated and SH3 domain containing, A
ENSMUSG00000043903	Zfp469	zinc finger protein 469
ENSMUSG00000112597	AC153974.2	---
ENSMUSG00000106364	Gm42994	predicted gene 42994
ENSMUSG00000060962	Dmkn	dermokine
ENSMUSG00000047606	Ankrd34c	ankyrin repeat domain 34C
ENSMUSG00000089661	Mia	melanoma inhibitory activity
ENSMUSG00000081320	Gm15034	predicted gene 15034
ENSMUSG00000067101	1700010H22Rik	RIKEN cDNA 1700010H22 gene
ENSMUSG00000118265	---	---
ENSMUSG00000116762	---	---
ENSMUSG00000003309	Ap1m2	adaptor protein complex AP-1, mu 2 subunit
ENSMUSG00000108994	Gm31663	predicted gene, 31663
ENSMUSG00000085336	Gm11732	predicted gene 11732
ENSMUSG00000108607	Gm44646	predicted gene 44646
ENSMUSG00000106646	Gm42483	predicted gene 42483
ENSMUSG00000074034	Gm5921	predicted gene 5921
ENSMUSG00000090326	Dthd1	death domain containing 1
ENSMUSG00000090323	Gm5263	predicted gene 5263
ENSMUSG00000111985	AC153889.1	---
ENSMUSG00000001604	Tcea3	transcription elongation factor A (SII), 3
ENSMUSG00000105389	BB187690	expressed sequence BB187690
ENSMUSG00000088948	Gm23262	predicted gene, 23262
ENSMUSG00000086891	Gm15963	predicted gene 15963
ENSMUSG00000099470	Gm29340	predicted gene 29340
ENSMUSG00000022033	Pbk	PDZ binding kinase
ENSMUSG00000074361	C5ar2	complement component 5a receptor 2
ENSMUSG00000027048	Abcb11	ATP-binding cassette, sub-family B (MDR/TAP), member 11
ENSMUSG00000100071	Gm28707	predicted gene 28707
ENSMUSG00000115806	---	---
ENSMUSG00000040901	Kcnk18	potassium channel, subfamily K, member 18
ENSMUSG00000073752	Gm10570	predicted gene 10570
ENSMUSG00000044819	Oxgr1	oxoglutarate (alpha-ketoglutarate) receptor 1
ENSMUSG00000087305	A430035B10Rik	RIKEN cDNA A430035B10 gene
ENSMUSG00000040247	Tbc1d10c	TBC1 domain family, member 10c
ENSMUSG00000110216	Gm36325	predicted gene, 36325
ENSMUSG00000029155	Spata18	spermatogenesis associated 18
ENSMUSG00000021485	Mxd3	Max dimerization protein 3
ENSMUSG00000059375	Vmn1r33	vomeronasal 1 receptor 33
ENSMUSG00000086365	4930593C16Rik	RIKEN cDNA 4930593C16 gene
ENSMUSG00000054598	9130230L23Rik	RIKEN cDNA 9130230L23 gene
ENSMUSG00000093887	Gm3033	predicted gene 3033
ENSMUSG00000092300	Cdk3-ps	cyclin-dependent kinase 3, pseudogene
ENSMUSG00000021118	Plek2	pleckstrin 2
ENSMUSG00000041202	Pla2g2d	phospholipase A2, group IID
ENSMUSG00000102973	E430014B02Rik	RIKEN cDNA E430014B02 gene
ENSMUSG00000110396	Gm36737	predicted gene, 36737
ENSMUSG00000073926	Olfr653	olfactory receptor 653
ENSMUSG00000054951	9130008F23Rik	RIKEN cDNA 9130008F23 gene
ENSMUSG00000048217	Nags	N-acetylglutamate synthase
ENSMUSG00000104205	Gm37396	predicted gene, 37396
ENSMUSG00000118102	---	---
ENSMUSG00000087264	Gad1os	glutamate decarboxylase 1, opposite strand
ENSMUSG00000107377	Gm42801	predicted gene 42801
ENSMUSG00000058022	Adtrp	androgen dependent TFPI regulating protein
ENSMUSG00000083817	Gm14400	predicted gene 14400
ENSMUSG00000098705	Gm3428	predicted gene 3428
ENSMUSG00000105328	Gm43180	predicted gene 43180
ENSMUSG00000063239	Grm4	glutamate receptor, metabotropic 4
ENSMUSG00000063230	Olfr535	olfactory receptor 535
ENSMUSG00000011154	Cfap161	cilia and flagella associated protein 161
ENSMUSG00000036944	Tmem71	transmembrane protein 71
ENSMUSG00000028197	Col24a1	collagen, type XXIV, alpha 1
ENSMUSG00000030898	Cckbr	cholecystokinin B receptor
ENSMUSG00000085549	1700047F07Rik	RIKEN cDNA 1700047F07 gene
ENSMUSG00000097603	A430010J10Rik	RIKEN cDNA A430010J10 gene
ENSMUSG00000020051	Pah	phenylalanine hydroxylase
ENSMUSG00000104287	Gm37456	predicted gene, 37456
ENSMUSG00000038641	Akr1d1	aldo-keto reductase family 1, member D1
ENSMUSG00000003665	Has1	hyaluronan synthase 1
ENSMUSG00000082884	Gm13339	predicted gene 13339
ENSMUSG00000079741	Nlrp4g	NLR family, pyrin domain containing 4G
ENSMUSG00000041372	B4galnt3	beta-1,4-N-acetyl-galactosaminyl transferase 3
ENSMUSG00000057606	Colq	collagen-like tail subunit (single strand of homotrimer) of asymmetric acetylcholinesterase
ENSMUSG00000117222	---	---
ENSMUSG00000060441	Trim5	tripartite motif-containing 5
ENSMUSG00000046782	Ttc6	tetratricopeptide repeat domain 6
ENSMUSG00000102219	Gm6606	predicted gene 6606
ENSMUSG00000042200	Cdrt4	CMT1A duplicated region transcript 4
ENSMUSG00000084819	Gm11967	predicted gene 11967
ENSMUSG00000085070	Gm13211	predicted gene 13211
ENSMUSG00000085928	4933427I22Rik	RIKEN cDNA 4933427I22 gene
ENSMUSG00000039492	Ccdc27	coiled-coil domain containing 27
ENSMUSG00000109089	4833411C07Rik	RIKEN cDNA 4833411C07 gene
ENSMUSG00000037683	Armc3	armadillo repeat containing 3
MSTRG.16428	---	---
ENSMUSG00000026725	Tnn	tenascin N
ENSMUSG00000108067	Gm43953	predicted gene, 43953
ENSMUSG00000115667	---	---
ENSMUSG00000080873	Rpl30-ps3	ribosomal protein L30, pseudogene 3
ENSMUSG00000055102	Zfp819	zinc finger protein 819
ENSMUSG00000050761	Gp1bb	glycoprotein Ib, beta polypeptide
ENSMUSG00000056089	Gm5468	predicted gene 5468
ENSMUSG00000060613	Cyp2c70	cytochrome P450, family 2, subfamily c, polypeptide 70
ENSMUSG00000118467	---	---
ENSMUSG00000031138	F9	coagulation factor IX
ENSMUSG00000110146	Gm45487	predicted gene 45487
ENSMUSG00000051985	Igfn1	immunoglobulin-like and fibronectin type III domain containing 1
ENSMUSG00000113475	AC133183.1	---
ENSMUSG00000108354	4931431B13Rik	RIKEN cDNA 4931431B13 gene
ENSMUSG00000071398	2410004P03Rik	RIKEN cDNA 2410004P03 gene
ENSMUSG00000102940	Gm37551	predicted gene, 37551
ENSMUSG00000118565	---	---
ENSMUSG00000105025	Rnu3b1	U3B small nuclear RNA 1
ENSMUSG00000035200	Chrnb4	cholinergic receptor, nicotinic, beta polypeptide 4
ENSMUSG00000028417	Tal2	T cell acute lymphocytic leukemia 2
ENSMUSG00000059430	Actg2	actin, gamma 2, smooth muscle, enteric
ENSMUSG00000091577	Gm6211	predicted gene 6211
ENSMUSG00000021356	Irf4	interferon regulatory factor 4
MSTRG.4465	---	---
ENSMUSG00000072660	Gm6288	predicted gene 6288
ENSMUSG00000115920	---	---
ENSMUSG00000061802	Armc4	armadillo repeat containing 4
ENSMUSG00000059900	Tmem40	transmembrane protein 40
ENSMUSG00000030775	Trat1	T cell receptor associated transmembrane adaptor 1
ENSMUSG00000037279	Ovol2	ovo like zinc finger 2
ENSMUSG00000044772	Sntn	sentan, cilia apical structure protein
ENSMUSG00000099553	Gm29538	predicted gene 29538
ENSMUSG00000048483	Zdhhc22	zinc finger, DHHC-type containing 22
ENSMUSG00000107985	Gm35037	predicted gene, 35037
ENSMUSG00000079105	C7	complement component 7
ENSMUSG00000097656	Gm26712	predicted gene, 26712
ENSMUSG00000041468	Gpr12	G-protein coupled receptor 12
ENSMUSG00000111740	AC122335.3	---
ENSMUSG00000114098	AC151530.1	---
MSTRG.6784	---	---
ENSMUSG00000027636	Sla2	Src-like-adaptor 2
MSTRG.8962	---	---
ENSMUSG00000109743	Gm45255	predicted gene 45255
ENSMUSG00000098204	Gm26984	predicted gene, 26984
ENSMUSG00000113629	AC159622.2	---
ENSMUSG00000039518	Cdsn	corneodesmosin
ENSMUSG00000079534	Gm5640	predicted gene 5640
ENSMUSG00000084865	Gm15723	predicted gene 15723
ENSMUSG00000087124	Gm13839	predicted gene 13839
ENSMUSG00000098758	7630403G23Rik	RIKEN cDNA 7630403G23 gene
ENSMUSG00000061311	Rag1	recombination activating gene 1
ENSMUSG00000020887	A230052G05Rik	RIKEN cDNA A230052G05 gene
ENSMUSG00000109872	Gm45312	predicted gene 45312
ENSMUSG00000028841	Cnksr1	connector enhancer of kinase suppressor of Ras 1
ENSMUSG00000043794	D830025C05Rik	RIKEN cDNA D830025C05 gene
MSTRG.6229	---	---
ENSMUSG00000032093	Cd3e	CD3 antigen, epsilon polypeptide
ENSMUSG00000024903	Lao1	L-amino acid oxidase 1
ENSMUSG00000045514	Olfr460	olfactory receptor 460
ENSMUSG00000049515	Espnl	espin-like
ENSMUSG00000045288	Ush1g	USH1 protein network component sans
ENSMUSG00000020798	Spns3	spinster homolog 3
ENSMUSG00000105343	Gm43512	predicted gene 43512
ENSMUSG00000084942	7330404K18Rik	RIKEN cDNA 7330404K18 gene
ENSMUSG00000087369	Gm14696	predicted gene 14696
ENSMUSG00000035085	1700020L24Rik	RIKEN cDNA 1700020L24 gene
ENSMUSG00000083471	Gm12118	predicted gene 12118
ENSMUSG00000037780	Mbl1	mannose-binding lectin (protein A) 1
ENSMUSG00000067149	Jchain	immunoglobulin joining chain
ENSMUSG00000083939	Gm14451	predicted gene 14451
ENSMUSG00000111883	AC160249.1	---
ENSMUSG00000114805	AC163667.2	---
ENSMUSG00000094035	Ldlrad2	low density lipoprotein receptor A domain containing 2
ENSMUSG00000116822	---	---
ENSMUSG00000097845	A230020J21Rik	RIKEN cDNA A230020J21 gene
ENSMUSG00000062372	Otof	otoferlin
ENSMUSG00000112237	AC153911.1	---
ENSMUSG00000114117	AC156572.2	---
ENSMUSG00000088856	Gm24727	predicted gene, 24727
ENSMUSG00000089739	Gm20431	predicted gene 20431
ENSMUSG00000101400	Gm29596	predicted gene 29596
ENSMUSG00000114676	CT025538.3	---
ENSMUSG00000034009	Rxfp1	relaxin/insulin-like family peptide receptor 1
ENSMUSG00000035355	Kcnh4	potassium voltage-gated channel, subfamily H (eag-related), member 4
ENSMUSG00000104410	Gm37066	predicted gene, 37066
ENSMUSG00000081316	Gm16205	predicted gene 16205
ENSMUSG00000097259	Gm26766	predicted gene, 26766
ENSMUSG00000100481	Gm7114	predicted gene 7114
ENSMUSG00000019767	Ccdc170	coiled-coil domain containing 170
ENSMUSG00000074651	Mcidas	multiciliate differentiation and DNA synthesis associated cell cycle protein
ENSMUSG00000110730	AC118476.2	---
ENSMUSG00000045493	Bhlhe23	basic helix-loop-helix family, member e23
ENSMUSG00000083877	Gm14740	predicted gene 14740
ENSMUSG00000097352	C920009B18Rik	RIKEN cDNA C920009B18 gene
ENSMUSG00000025902	Sox17	SRY (sex determining region Y)-box 17
ENSMUSG00000087586	Gm6938	predicted gene 6938
ENSMUSG00000095134	Mid1-ps1	midline 1, pseudogene 1
ENSMUSG00000113811	CT009546.3	---
ENSMUSG00000105815	Gm43541	predicted gene 43541
ENSMUSG00000105811	Gm42707	predicted gene 42707
ENSMUSG00000064179	Tnnt1	troponin T1, skeletal, slow
ENSMUSG00000107448	Gm43947	predicted gene, 43947
ENSMUSG00000097146	Gm4211	predicted gene 4211
ENSMUSG00000093862	Gm5117	predicted gene 5117
ENSMUSG00000001510	Dlx3	distal-less homeobox 3
ENSMUSG00000108124	Gm44146	predicted gene, 44146
ENSMUSG00000040046	Tph1	tryptophan hydroxylase 1
ENSMUSG00000106219	5830416I19Rik	RIKEN cDNA 5830416I19 gene
ENSMUSG00000021791	Dydc2	DPY30 domain containing 2
ENSMUSG00000114276	CT009728.1	---
ENSMUSG00000050671	Ism2	isthmin 2
MSTRG.14917	---	---
ENSMUSG00000001493	Meox1	mesenchyme homeobox 1
ENSMUSG00000106834	Gm10459	predicted gene 10459
ENSMUSG00000102037	Bcl2a1a	B cell leukemia/lymphoma 2 related protein A1a
ENSMUSG00000086105	Gm11636	predicted gene 11636
ENSMUSG00000104310	Gm4081	predicted gene 4081
ENSMUSG00000081470	Gm14131	predicted gene 14131
ENSMUSG00000081471	Gm14735	predicted gene 14735
ENSMUSG00000111970	AC153974.1	---
ENSMUSG00000064280	Ccdc146	coiled-coil domain containing 146
ENSMUSG00000039099	Wdr93	WD repeat domain 93
ENSMUSG00000086806	Gm13054	predicted gene 13054
ENSMUSG00000021492	F12	coagulation factor XII (Hageman factor)
ENSMUSG00000091849	Gm17188	predicted gene 17188
ENSMUSG00000059305	Vpreb1	pre-B lymphocyte gene 1
ENSMUSG00000074768	Bhmt	betaine-homocysteine methyltransferase
ENSMUSG00000083904	Gm12805	predicted gene 12805
ENSMUSG00000100174	Gm28719	predicted gene 28719
ENSMUSG00000030792	Dkkl1	dickkopf-like 1
ENSMUSG00000070847	Vmn2r30	vomeronasal 2, receptor 30
ENSMUSG00000032496	Ltf	lactotransferrin
ENSMUSG00000042115	Klhdc8a	kelch domain containing 8A
ENSMUSG00000085984	1700001G11Rik	RIKEN cDNA 1700001G11 gene
MSTRG.304	---	---
ENSMUSG00000064032	Gm10143	predicted gene 10143
ENSMUSG00000112721	AC168276.2	---
ENSMUSG00000108376	Gm44874	predicted gene 44874
ENSMUSG00000022101	Fgf17	fibroblast growth factor 17
ENSMUSG00000004630	Pcp2	Purkinje cell protein 2 (L7)
ENSMUSG00000082393	Gm15028	predicted gene 15028
ENSMUSG00000098678	Mroh6	maestro heat-like repeat family member 6
ENSMUSG00000098021	Gm9522	predicted gene 9522
ENSMUSG00000081153	Gm11401	predicted gene 11401
ENSMUSG00000021416	Eci3	enoyl-Coenzyme A delta isomerase 3
ENSMUSG00000049152	Ugt3a2	UDP glycosyltransferases 3 family, polypeptide A2
ENSMUSG00000034384	Barhl2	BarH-like 2 (Drosophila)
ENSMUSG00000079419	Ms4a6c	membrane-spanning 4-domains, subfamily A, member 6C
MSTRG.8223	---	---
ENSMUSG00000109419	Gm45163	predicted gene 45163
ENSMUSG00000048699	Krt90	keratin 90
ENSMUSG00000118193	---	---
ENSMUSG00000104068	Gm37199	predicted gene, 37199
ENSMUSG00000092178	Gm45351	predicted gene 45351
ENSMUSG00000004612	Nkg7	natural killer cell group 7 sequence
ENSMUSG00000104402	Gm38012	predicted gene, 38012
ENSMUSG00000100253	1700020N18Rik	RIKEN cDNA 1700020N18 gene
ENSMUSG00000079592	C1qtnf5	C1q and tumor necrosis factor related protein 5
ENSMUSG00000114627	CT025566.1	---
ENSMUSG00000109369	Vmn2r-ps88	vomeronasal 2, receptor, pseudogene 88
ENSMUSG00000110353	Gm45531	predicted gene, 33543
ENSMUSG00000097032	4930539J05Rik	RIKEN cDNA 4930539J05 gene
ENSMUSG00000096922	Gm17308	predicted gene, 17308
ENSMUSG00000096921	Gm26822	predicted gene, 26822
ENSMUSG00000024846	Cst6	cystatin E/M
ENSMUSG00000097992	Gm27016	predicted gene, 27016
ENSMUSG00000079942	Rpl28-ps3	ribosomal protein L28, pseudogene 3
ENSMUSG00000104290	Gm38041	predicted gene, 38041
ENSMUSG00000031688	Pou4f2	POU domain, class 4, transcription factor 2
ENSMUSG00000038204	Asb10	ankyrin repeat and SOCS box-containing 10
ENSMUSG00000089627	Gm16228	predicted gene 16228
ENSMUSG00000109764	Klkb1	kallikrein B, plasma 1
ENSMUSG00000067144	Slc22a7	solute carrier family 22 (organic anion transporter), member 7
ENSMUSG00000063529	Stmnd1	stathmin domain containing 1
ENSMUSG00000102140	Gm38058	predicted gene, 38058
ENSMUSG00000037406	Htra4	HtrA serine peptidase 4
ENSMUSG00000046242	Nme9	NME/NM23 family member 9
ENSMUSG00000077611	Gm23946	predicted gene, 23946
ENSMUSG00000099519	Gm29253	predicted gene 29253
ENSMUSG00000041565	L3mbtl4	l(3)mbt-like 4 (Drosophila)
ENSMUSG00000000817	Fasl	Fas ligand (TNF superfamily, member 6)
ENSMUSG00000066684	Pilrb1	paired immunoglobin-like type 2 receptor beta 1
ENSMUSG00000052234	Epx	eosinophil peroxidase
ENSMUSG00000075153	Olfr1135	olfactory receptor 1135
ENSMUSG00000051323	Pcdh19	protocadherin 19
ENSMUSG00000109222	Gm10297	predicted pseudogene 10297
ENSMUSG00000097918	Ascl5	achaete-scute family bHLH transcription factor 5
ENSMUSG00000065340	Gm25578	predicted gene, 25578
ENSMUSG00000109890	AU023762	expressed sequence AU023762
ENSMUSG00000108076	9530086O07Rik	RIKEN cDNA 9530086O07 gene
ENSMUSG00000101791	2210011K15Rik	RIKEN cDNA 2210011K15 gene
ENSMUSG00000037171	Nodal	nodal
ENSMUSG00000020905	Usp43	ubiquitin specific peptidase 43
ENSMUSG00000109307	Gm44700	predicted gene 44700
ENSMUSG00000043008	Klhl6	kelch-like 6
ENSMUSG00000086584	Gm12002	predicted gene 12002
ENSMUSG00000021927	Hnrnpa1l2-ps2	heterogeneous nuclear ribonucleoprotein A1-like 2, pseudogene 2
ENSMUSG00000101860	Mindy4b-ps	MINDY lysine 48 deubiquitinase 4B, pseudogene
ENSMUSG00000099437	Gm29135	predicted gene 29135
ENSMUSG00000091617	Gm3752	predicted gene 3752
ENSMUSG00000033533	Acsm1	acyl-CoA synthetase medium-chain family member 1
ENSMUSG00000106006	Gm17951	predicted gene, 17951
ENSMUSG00000002791	Pdxk-ps	pyridoxal (pyridoxine, vitamin B6) kinase, pseudogene
ENSMUSG00000097724	Gm26850	predicted gene, 26850
ENSMUSG00000091968	Gm17115	predicted gene 17115
ENSMUSG00000101621	Gm28905	predicted gene 28905
ENSMUSG00000027356	Fermt1	fermitin family member 1
ENSMUSG00000092490	Gm20482	predicted gene 20482
ENSMUSG00000042631	Xkr7	X-linked Kx blood group related 7
ENSMUSG00000038331	Satb2	special AT-rich sequence binding protein 2
ENSMUSG00000087107	AI662270	expressed sequence AI662270
ENSMUSG00000074489	Bglap3	bone gamma-carboxyglutamate protein 3
ENSMUSG00000061816	Myl1	myosin, light polypeptide 1
ENSMUSG00000103367	Gm38158	predicted gene, 38158
ENSMUSG00000108737	BC060293	cDNA sequence BC060293
ENSMUSG00000072473	1700024G13Rik	RIKEN cDNA 1700024G13 gene
ENSMUSG00000058700	Rpl21-ps12	ribosomal protein L21, pseudogene 12
ENSMUSG00000044748	Defb1	defensin beta 1
ENSMUSG00000058063	Trim31	tripartite motif-containing 31
ENSMUSG00000103662	Gm34294	predicted gene, 34294
ENSMUSG00000109617	Gm7669	predicted gene 7669
ENSMUSG00000087698	Gm13031	predicted gene 13031
ENSMUSG00000026414	Tnnt2	troponin T2, cardiac
ENSMUSG00000084183	Gm12009	predicted gene 12009
ENSMUSG00000109654	Gm3912	predicted gene 3912
ENSMUSG00000097648	9330185C12Rik	RIKEN cDNA 9330185C12 gene
ENSMUSG00000056271	Lman1l	lectin, mannose-binding 1 like
ENSMUSG00000108888	Gm45231	predicted gene 45231
ENSMUSG00000040705	A930016O22Rik	RIKEN cDNA A930016O22 gene
ENSMUSG00000023964	Calcr	calcitonin receptor
ENSMUSG00000092574	2810047C21Rik1	RIKEN cDNA 2810047C21 gene 1
ENSMUSG00000037159	Wee2	WEE1 homolog 2 (S. pombe)
ENSMUSG00000022041	Chrna2	cholinergic receptor, nicotinic, alpha polypeptide 2 (neuronal)
ENSMUSG00000093071	Gm25951	predicted gene, 25951
ENSMUSG00000116719	---	---
ENSMUSG00000105708	Gm36070	predicted gene, 36070
ENSMUSG00000115348	---	---
ENSMUSG00000041827	Oasl1	2-5 oligoadenylate synthetase-like 1
ENSMUSG00000081517	Gm16204	predicted gene 16204
ENSMUSG00000107076	Gm43480	predicted gene 43480
ENSMUSG00000086258	Gm15239	predicted gene 15239
ENSMUSG00000108807	4833404L02Rik	RIKEN cDNA 4833404L02 gene
ENSMUSG00000047508	Mbd3l2	methyl-CpG binding domain protein 3-like 2
ENSMUSG00000103292	Gm35048	predicted gene, 35048
ENSMUSG00000013936	Myl2	myosin, light polypeptide 2, regulatory, cardiac, slow
ENSMUSG00000097124	A530020G20Rik	RIKEN cDNA A530020G20 gene
ENSMUSG00000104823	Gm43182	predicted gene 43182
ENSMUSG00000088529	Gm26083	predicted gene, 26083
ENSMUSG00000090732	4930579O11Rik	RIKEN cDNA 4930579O11 gene
ENSMUSG00000117264	---	---
ENSMUSG00000117269	---	---
ENSMUSG00000085592	Gm16321	predicted gene 16321
MSTRG.857	---	---
ENSMUSG00000027070	Lrp2	low density lipoprotein receptor-related protein 2
ENSMUSG00000085967	Gm12530	predicted gene 12530
ENSMUSG00000028156	Eif4e	eukaryotic translation initiation factor 4E
ENSMUSG00000114457	AC140293.1	---
ENSMUSG00000102902	Gm38263	predicted gene, 38263
ENSMUSG00000091191	Gm17334	predicted gene, 17334
ENSMUSG00000070128	Mir485	microRNA 485
ENSMUSG00000104535	Gm42686	predicted gene 42686
ENSMUSG00000023403	Stk31	serine threonine kinase 31
ENSMUSG00000098429	Gm27226	predicted gene 27226
ENSMUSG00000056370	Sftpb	surfactant associated protein B
ENSMUSG00000100150	Gm19585	predicted gene, 19585
ENSMUSG00000104701	Gm42555	predicted gene 42555
ENSMUSG00000050335	Lgals3	lectin, galactose binding, soluble 3
ENSMUSG00000063730	Hsd3b2	hydroxy-delta-5-steroid dehydrogenase, 3 beta- and steroid delta-isomerase 2
ENSMUSG00000026387	Sctr	secretin receptor
ENSMUSG00000085012	Gm15492	predicted gene 15492
ENSMUSG00000097558	Gm26902	predicted gene, 26902
ENSMUSG00000025383	Il23a	interleukin 23, alpha subunit p19
ENSMUSG00000110332	Gm45396	predicted gene, 19935
ENSMUSG00000039956	Mrap	melanocortin 2 receptor accessory protein
ENSMUSG00000038775	Vill	villin-like
ENSMUSG00000104917	Gm43289	predicted gene 43289
ENSMUSG00000098002	Gm9658	predicted gene 9658
ENSMUSG00000098004	Gm27027	predicted gene, 27027
ENSMUSG00000025194	Abcc2	ATP-binding cassette, sub-family C (CFTR/MRP), member 2
ENSMUSG00000083170	Gm14405	predicted gene 14405
ENSMUSG00000079434	Neu2	neuraminidase 2
ENSMUSG00000058192	Zfp846	zinc finger protein 846
ENSMUSG00000005034	Prkacb	protein kinase, cAMP dependent, catalytic, beta
ENSMUSG00000106490	Gm43283	predicted gene 43283
ENSMUSG00000083232	Gm11796	predicted gene 11796
ENSMUSG00000109434	Gm44937	predicted gene 44937
ENSMUSG00000031461	Myom2	myomesin 2
ENSMUSG00000092397	C130080G10Rik	RIKEN cDNA C130080G10 gene
ENSMUSG00000028794	A3galt2	alpha 1,3-galactosyltransferase 2 (isoglobotriaosylceramide synthase)
ENSMUSG00000075576	Gm12359	predicted gene 12359
ENSMUSG00000114470	AC175538.2	---
ENSMUSG00000110874	AC121988.1	---
ENSMUSG00000115710	---	---
ENSMUSG00000024519	Cplx4	complexin 4
ENSMUSG00000051220	Ercc6l	excision repair cross-complementing rodent repair deficiency complementation group 6 like
ENSMUSG00000097836	Gm26903	predicted gene, 26903
ENSMUSG00000111629	AC126257.4	---

## Sheet: Shared DEGs
Gene_ID	Symbol	description
ENSMUSG00000000817	Fasl	Fas ligand (TNF superfamily, member 6)
ENSMUSG00000001493	Meox1	mesenchyme homeobox 1
ENSMUSG00000001604	Tcea3	transcription elongation factor A (SII), 3
ENSMUSG00000011154	Cfap161	cilia and flagella associated protein 161
ENSMUSG00000012443	Kif11	kinesin family member 11
ENSMUSG00000019767	Ccdc170	coiled-coil domain containing 170
ENSMUSG00000020374	Rasgef1c	RasGEF domain family, member 1C
ENSMUSG00000021118	Plek2	pleckstrin 2
ENSMUSG00000021416	Eci3	enoyl-Coenzyme A delta isomerase 3
ENSMUSG00000021492	F12	coagulation factor XII (Hageman factor)
ENSMUSG00000021791	Dydc2	DPY30 domain containing 2
ENSMUSG00000021927	Hnrnpa1l2-ps2	heterogeneous nuclear ribonucleoprotein A1-like 2, pseudogene 2
ENSMUSG00000022033	Pbk	PDZ binding kinase
ENSMUSG00000022101	Fgf17	fibroblast growth factor 17
ENSMUSG00000022805	Maats1	MYCBP-associated, testis expressed 1
ENSMUSG00000025163	Cd7	CD7 antigen
ENSMUSG00000027070	Lrp2	low density lipoprotein receptor-related protein 2
ENSMUSG00000028156	Eif4e	eukaryotic translation initiation factor 4E
ENSMUSG00000028197	Col24a1	collagen, type XXIV, alpha 1
ENSMUSG00000029155	Spata18	spermatogenesis associated 18
ENSMUSG00000030775	Trat1	T cell receptor associated transmembrane adaptor 1
ENSMUSG00000030792	Dkkl1	dickkopf-like 1
ENSMUSG00000032093	Cd3e	CD3 antigen, epsilon polypeptide
ENSMUSG00000033533	Acsm1	acyl-CoA synthetase medium-chain family member 1
ENSMUSG00000034384	Barhl2	BarH-like 2 (Drosophila)
ENSMUSG00000035200	Chrnb4	cholinergic receptor, nicotinic, beta polypeptide 4
ENSMUSG00000035355	Kcnh4	potassium voltage-gated channel, subfamily H (eag-related), member 4
ENSMUSG00000037171	Nodal	nodal
ENSMUSG00000037279	Ovol2	ovo like zinc finger 2
ENSMUSG00000037661	Gpr160	G protein-coupled receptor 160
ENSMUSG00000037683	Armc3	armadillo repeat containing 3
ENSMUSG00000038331	Satb2	special AT-rich sequence binding protein 2
ENSMUSG00000038641	Akr1d1	aldo-keto reductase family 1, member D1
ENSMUSG00000039099	Wdr93	WD repeat domain 93
ENSMUSG00000039232	Stx11	syntaxin 11
ENSMUSG00000040705	A930016O22Rik	RIKEN cDNA A930016O22 gene
ENSMUSG00000041565	L3mbtl4	l(3)mbt-like 4 (Drosophila)
ENSMUSG00000042631	Xkr7	X-linked Kx blood group related 7
ENSMUSG00000046242	Nme9	NME/NM23 family member 9
ENSMUSG00000048217	Nags	N-acetylglutamate synthase
ENSMUSG00000048416	Mlf1	myeloid leukemia factor 1
ENSMUSG00000050335	Lgals3	lectin, galactose binding, soluble 3
ENSMUSG00000050671	Ism2	isthmin 2
ENSMUSG00000052234	Epx	eosinophil peroxidase
ENSMUSG00000054146	Krt15	keratin 15
ENSMUSG00000056035	Cyp3a11	cytochrome P450, family 3, subfamily a, polypeptide 11
ENSMUSG00000058022	Adtrp	androgen dependent TFPI regulating protein
ENSMUSG00000058063	Trim31	tripartite motif-containing 31
ENSMUSG00000058700	Rpl21-ps12	ribosomal protein L21, pseudogene 12
ENSMUSG00000059305	Vpreb1	pre-B lymphocyte gene 1
ENSMUSG00000060441	Trim5	tripartite motif-containing 5
ENSMUSG00000061311	Rag1	recombination activating gene 1
ENSMUSG00000061802	Armc4	armadillo repeat containing 4
ENSMUSG00000061816	Myl1	myosin, light polypeptide 1
ENSMUSG00000062175	Tgif2	TGFB-induced factor homeobox 2
ENSMUSG00000064280	Ccdc146	coiled-coil domain containing 146
ENSMUSG00000066684	Pilrb1	paired immunoglobin-like type 2 receptor beta 1
ENSMUSG00000070128	Mir485	microRNA 485
ENSMUSG00000070847	Vmn2r30	vomeronasal 2, receptor 30
ENSMUSG00000071398	2410004P03Rik	RIKEN cDNA 2410004P03 gene
ENSMUSG00000072473	1700024G13Rik	RIKEN cDNA 1700024G13 gene
ENSMUSG00000073752	Gm10570	predicted gene 10570
ENSMUSG00000074768	Bhmt	betaine-homocysteine methyltransferase
ENSMUSG00000079419	Ms4a6c	membrane-spanning 4-domains, subfamily A, member 6C
ENSMUSG00000079741	Nlrp4g	NLR family, pyrin domain containing 4G
ENSMUSG00000081471	Gm14735	predicted gene 14735
ENSMUSG00000082008	Gm12390	predicted gene 12390
ENSMUSG00000083817	Gm14400	predicted gene 14400
ENSMUSG00000084865	Gm15723	predicted gene 15723
ENSMUSG00000085012	Gm15492	predicted gene 15492
ENSMUSG00000085336	Gm11732	predicted gene 11732
ENSMUSG00000085928	4933427I22Rik	RIKEN cDNA 4933427I22 gene
ENSMUSG00000086522	Gm4473	predicted gene 4473
ENSMUSG00000086806	Gm13054	predicted gene 13054
ENSMUSG00000087264	Gad1os	glutamate decarboxylase 1, opposite strand
ENSMUSG00000087586	Gm6938	predicted gene 6938
ENSMUSG00000087698	Gm13031	predicted gene 13031
ENSMUSG00000089627	Gm16228	predicted gene 16228
ENSMUSG00000089661	Mia	melanoma inhibitory activity
ENSMUSG00000090084	Srpx	sushi-repeat-containing protein
ENSMUSG00000090326	Dthd1	death domain containing 1
ENSMUSG00000091345	Col6a5	collagen, type VI, alpha 5
ENSMUSG00000091680	Klhdc7b	kelch domain containing 7B
ENSMUSG00000092178	Gm45351	predicted gene 45351
ENSMUSG00000092490	Gm20482	predicted gene 20482
ENSMUSG00000092541	Gm20537	predicted gene 20537
ENSMUSG00000094035	Ldlrad2	low density lipoprotein receptor A domain containing 2
ENSMUSG00000097221	1810049J17Rik	RIKEN cDNA 1810049J17 gene
ENSMUSG00000097656	Gm26712	predicted gene, 26712
ENSMUSG00000099519	Gm29253	predicted gene 29253
ENSMUSG00000099553	Gm29538	predicted gene 29538
ENSMUSG00000100071	Gm28707	predicted gene 28707
ENSMUSG00000103292	Gm35048	predicted gene, 35048
ENSMUSG00000104287	Gm37456	predicted gene, 37456
ENSMUSG00000104301	Wdr49	WD repeat domain 49
ENSMUSG00000104310	Gm4081	predicted gene 4081
ENSMUSG00000104701	Gm42555	predicted gene 42555
ENSMUSG00000105343	Gm43512	predicted gene 43512
ENSMUSG00000105362	Gm43474	predicted gene 43474
ENSMUSG00000105389	BB187690	expressed sequence BB187690
ENSMUSG00000105520	Gm42837	predicted gene 42837
ENSMUSG00000106490	Gm43283	predicted gene 43283
ENSMUSG00000107263	Gm42471	predicted gene 42471
ENSMUSG00000107377	Gm42801	predicted gene 42801
ENSMUSG00000107875	Gm44696	predicted gene 44696
ENSMUSG00000108376	Gm44874	predicted gene 44874
ENSMUSG00000109222	Gm10297	predicted pseudogene 10297
ENSMUSG00000109434	Gm44937	predicted gene 44937
ENSMUSG00000109617	Gm7669	predicted gene 7669
ENSMUSG00000109890	AU023762	expressed sequence AU023762
ENSMUSG00000110332	Gm45396	predicted gene, 19935
ENSMUSG00000110730	AC118476.2	---
ENSMUSG00000110874	AC121988.1	---
ENSMUSG00000111883	AC160249.1	---
ENSMUSG00000112597	AC153974.2	---
ENSMUSG00000113035	AC157822.3	---
ENSMUSG00000113475	AC133183.1	---
ENSMUSG00000114117	AC156572.2	---
ENSMUSG00000114627	CT025566.1	---
ENSMUSG00000114676	CT025538.3	---
ENSMUSG00000115348	---	---
ENSMUSG00000115667	---	---
ENSMUSG00000115710	---	---
ENSMUSG00000115806	---	---
ENSMUSG00000115920	---	---
ENSMUSG00000118057	---	---
ENSMUSG00000118467	---	---
MSTRG.16109	---	---
MSTRG.304	---	---
MSTRG.6784	---	---
